# Supplementary material for: A first survey for herbicide resistant weeds across major maize growing areas in the North Island of New Zealand
Source: PLoS One. 2024 Mar 7;19(3):e0299539. doi: 10.1371/journal.pone.0299539 (PMC10919694; doi:10.1371/journal.pone.0299539)
Supplement: S1 Table — This data is from weed seed samples collected from North Island, New Zealand maize crops. (XLSX) [file pone.0299539.s001.xlsx]

## Sheet: Herbicide screening data
Sample	ID	Region	Species	Ingredient	Plants Treated	Plants Surviving	Surviving Percent	Resistance Class	Date Planted	Date Treated	Date Assessed
2993	WK03	2021 Survey - Waikato Maize	Amaranthus blitum	ATRAZINE	13	0	0	Susceptible	2022-11-11		2022-12-12
2993	WK03	2021 Survey - Waikato Maize	Amaranthus blitum	ATRAZINE	18	0	0	Susceptible	2022-11-11		2022-12-12
5101	BP06	2021 Survey - Bay of Plenty Maize	Amaranthus blitum	ATRAZINE	17	0	0	Susceptible	2022-11-11		2022-12-12
5100	BP07	2021 Survey - Bay of Plenty Maize	Amaranthus blitum	ATRAZINE	17	0	0	Susceptible	2022-11-11		2022-12-12
2678	WK21	2021 Survey - Waikato Maize	Amaranthus blitum	ATRAZINE	11	0	0	Susceptible	2022-11-11		2022-12-12
2993	WK03	2021 Survey - Waikato Maize	Amaranthus blitum	DICAMBA	17	0	0	Susceptible	2022-11-11		2022-12-12
2993	WK03	2021 Survey - Waikato Maize	Amaranthus blitum	DICAMBA	17	0	0	Susceptible	2022-11-11		2022-12-12
5101	BP06	2021 Survey - Bay of Plenty Maize	Amaranthus blitum	DICAMBA	18	0	0	Susceptible	2022-11-11		2022-12-12
5100	BP07	2021 Survey - Bay of Plenty Maize	Amaranthus blitum	DICAMBA	18	0	0	Susceptible	2022-11-11		2022-12-12
2678	WK21	2021 Survey - Waikato Maize	Amaranthus blitum	DICAMBA	5	0	0	Susceptible	2022-11-11		2022-12-12
2993	WK03	2021 Survey - Waikato Maize	Amaranthus blitum	NICOSULFURON	17	0	0	Susceptible	2022-11-11		2022-12-12
2993	WK03	2021 Survey - Waikato Maize	Amaranthus blitum	NICOSULFURON	18	0	0	Susceptible	2022-11-11		2022-12-12
5101	BP06	2021 Survey - Bay of Plenty Maize	Amaranthus blitum	NICOSULFURON	17	0	0	Susceptible	2022-11-11		2022-12-12
5100	BP07	2021 Survey - Bay of Plenty Maize	Amaranthus blitum	NICOSULFURON	17	0	0	Susceptible	2022-11-11		2022-12-12
2678	WK21	2021 Survey - Waikato Maize	Amaranthus blitum	NICOSULFURON	13	0	0	Susceptible	2022-11-11		2022-12-12
3140	BP04	2021 Survey - Bay of Plenty Maize	Amaranthus deflexus	ATRAZINE	6	0	0	Susceptible	2022-11-11	2022-11-29	2022-12-12
4810	HB03	2022 Survey - Hawkes Bay	Amaranthus deflexus	ATRAZINE	6	0	0	Susceptible	2022-11-11	2022-11-29	2022-12-12
4811	HB03	2022 Survey - Hawkes Bay	Amaranthus deflexus	ATRAZINE	2	0	0	Susceptible	2022-11-11	2022-11-29	2022-12-12
4812	HB03	2022 Survey - Hawkes Bay	Amaranthus deflexus	ATRAZINE	5	0	0	Susceptible	2022-11-11	2022-11-29	2022-12-12
4813	HB03	2022 Survey - Hawkes Bay	Amaranthus deflexus	ATRAZINE	14	0	0	Susceptible	2022-11-11	2022-11-29	2022-12-12
3020	BP09	2021 Survey - Bay of Plenty Maize	Amaranthus deflexus	ATRAZINE	9	0	0	Susceptible	2022-11-11	2022-11-29	2022-12-12
3140	BP04	2021 Survey - Bay of Plenty Maize	Amaranthus deflexus	DICAMBA	2	0	0	Susceptible	2022-11-11	2022-11-29	2022-12-12
4810	HB03	2022 Survey - Hawkes Bay	Amaranthus deflexus	DICAMBA	6	0	0	Susceptible	2022-11-11	2022-11-29	2022-12-12
4811	HB03	2022 Survey - Hawkes Bay	Amaranthus deflexus	DICAMBA	3	0	0	Susceptible	2022-11-11	2022-11-29	2022-12-12
4812	HB03	2022 Survey - Hawkes Bay	Amaranthus deflexus	DICAMBA	6	0	0	Susceptible	2022-11-11	2022-11-29	2022-12-12
4813	HB03	2022 Survey - Hawkes Bay	Amaranthus deflexus	DICAMBA	11	0	0	Susceptible	2022-11-11	2022-11-29	2022-12-12
3020	BP09	2021 Survey - Bay of Plenty Maize	Amaranthus deflexus	DICAMBA	9	0	0	Susceptible	2022-11-11	2022-11-29	2022-12-12
3140	BP04	2021 Survey - Bay of Plenty Maize	Amaranthus deflexus	NICOSULFURON	6	0	0	Susceptible	2022-11-11	2022-11-29	2022-12-12
4810	HB03	2022 Survey - Hawkes Bay	Amaranthus deflexus	NICOSULFURON	6	0	0	Susceptible	2022-11-11	2022-11-29	2022-12-12
4811	HB03	2022 Survey - Hawkes Bay	Amaranthus deflexus	NICOSULFURON	7	0	0	Susceptible	2022-11-11	2022-11-29	2022-12-12
4812	HB03	2022 Survey - Hawkes Bay	Amaranthus deflexus	NICOSULFURON	7	0	0	Susceptible	2022-11-11	2022-11-29	2022-12-12
4813	HB03	2022 Survey - Hawkes Bay	Amaranthus deflexus	NICOSULFURON	12	0	0	Susceptible	2022-11-11	2022-11-29	2022-12-12
3020	BP09	2021 Survey - Bay of Plenty Maize	Amaranthus deflexus	NICOSULFURON	0	0		NA	2023-03-09	2023-04-03	2023-04-11
3020	BP09	2021 Survey - Bay of Plenty Maize	Amaranthus deflexus	NICOSULFURON	9	0	0	Susceptible	2022-11-11	2022-11-29	2022-12-12
3020	BP09	2021 Survey - Bay of Plenty Maize	Amaranthus deflexus	Topramezone	0	0		NA	2023-03-09	2023-04-03	2023-04-11
2996	WK03	2021 Survey - Waikato Maize	Amaranthus powellii	ATRAZINE	1	0	0	Susceptible	2022-11-17	2022-11-29	2022-12-12
2997	WK03	2021 Survey - Waikato Maize	Amaranthus powellii	ATRAZINE	5	0	0	Susceptible	2022-11-17	2022-11-29	2022-12-12
2914	WK07	2021 Survey - Waikato Maize	Amaranthus powellii	ATRAZINE	7	0	0	Susceptible	2022-11-17	2022-11-29	2022-12-12
2915	WK07	2021 Survey - Waikato Maize	Amaranthus powellii	ATRAZINE	12	0	0	Susceptible	2022-11-17	2022-11-29	2022-12-12
2851	WK10	2021 Survey - Waikato Maize	Amaranthus powellii	ATRAZINE	19	0	0	Susceptible	2022-11-17	2022-11-29	2022-12-12
2764	WK11	2021 Survey - Waikato Maize	Amaranthus powellii	ATRAZINE	14	0	0	Susceptible	2022-11-17	2022-11-29	2022-12-12
3043	BP08	2021 Survey - Bay of Plenty Maize	Amaranthus powellii	ATRAZINE	7	0	0	Susceptible	2022-11-17	2022-11-29	2022-12-12
2742	WK13	2021 Survey - Waikato Maize	Amaranthus powellii	ATRAZINE	9	0	0	Susceptible	2022-11-17	2022-11-29	2022-12-12
3105	WK15	2021 Survey - Waikato Maize	Amaranthus powellii	ATRAZINE	14	0	0	Susceptible	2022-11-17	2022-11-29	2022-12-12
2679	WK21	2021 Survey - Waikato Maize	Amaranthus powellii	ATRAZINE	10	0	0	Susceptible	2022-11-17	2022-11-29	2022-12-12
2680	WK21	2021 Survey - Waikato Maize	Amaranthus powellii	ATRAZINE	11	0	0	Susceptible	2022-11-17	2022-11-29	2022-12-12
2681	WK21	2021 Survey - Waikato Maize	Amaranthus powellii	ATRAZINE	10	0	0	Susceptible	2022-11-17	2022-11-29	2022-12-12
2682	WK21	2021 Survey - Waikato Maize	Amaranthus powellii	ATRAZINE	15	0	0	Susceptible	2022-11-17	2022-11-29	2022-12-12
2944	WK23	2021 Survey - Waikato Maize	Amaranthus powellii	ATRAZINE	5	0	0	Susceptible	2022-11-17	2022-11-29	2022-12-12
4689	HB07	2022 Survey - Hawkes Bay	Digitaria sanguinalis	NICOSULFURON	10	0	0	Susceptible		2023-03-13	2023-04-11
4689	HB07	2022 Survey - Hawkes Bay	Digitaria sanguinalis	Topramezone	7	0	0	Susceptible		2023-03-13	2023-04-11
4684	HB07	2022 Survey - Hawkes Bay	Panicum dichotomiflorum	NICOSULFURON	1	0	0	Susceptible	2023-03-10	2023-04-03	2023-04-11
2996	WK03	2021 Survey - Waikato Maize	Amaranthus powellii	DICAMBA	1	0	0	Susceptible	2022-11-17	2022-11-29	2022-12-12
2997	WK03	2021 Survey - Waikato Maize	Amaranthus powellii	DICAMBA	0	0		NA	2022-11-17	2022-11-29	2022-12-12
2914	WK07	2021 Survey - Waikato Maize	Amaranthus powellii	DICAMBA	6	0	0	Susceptible	2022-11-17	2022-11-29	2022-12-12
2915	WK07	2021 Survey - Waikato Maize	Amaranthus powellii	DICAMBA	13	0	0	Susceptible	2022-11-17	2022-11-29	2022-12-12
2851	WK10	2021 Survey - Waikato Maize	Amaranthus powellii	DICAMBA	20	0	0	Susceptible	2022-11-17	2022-11-29	2022-12-12
2764	WK11	2021 Survey - Waikato Maize	Amaranthus powellii	DICAMBA	17	0	0	Susceptible	2022-11-17	2022-11-29	2022-12-12
3043	BP08	2021 Survey - Bay of Plenty Maize	Amaranthus powellii	DICAMBA	15	0	0	Susceptible	2022-11-17	2022-11-29	2022-12-12
2742	WK13	2021 Survey - Waikato Maize	Amaranthus powellii	DICAMBA	5	0	0	Susceptible	2022-11-17	2022-11-29	2022-12-12
3105	WK15	2021 Survey - Waikato Maize	Amaranthus powellii	DICAMBA	14	0	0	Susceptible	2022-11-17	2022-11-29	2022-12-12
2679	WK21	2021 Survey - Waikato Maize	Amaranthus powellii	DICAMBA	11	0	0	Susceptible	2022-11-17	2022-11-29	2022-12-12
2680	WK21	2021 Survey - Waikato Maize	Amaranthus powellii	DICAMBA	8	0	0	Susceptible	2022-11-17	2022-11-29	2022-12-12
2681	WK21	2021 Survey - Waikato Maize	Amaranthus powellii	DICAMBA	13	0	0	Susceptible	2022-11-17	2022-11-29	2022-12-12
2682	WK21	2021 Survey - Waikato Maize	Amaranthus powellii	DICAMBA	15	0	0	Susceptible	2022-11-17	2022-11-29	2022-12-12
2944	WK23	2021 Survey - Waikato Maize	Amaranthus powellii	DICAMBA	3	0	0	Susceptible	2022-11-17	2022-11-29	2022-12-12
4685	HB07	2022 Survey - Hawkes Bay	Panicum dichotomiflorum	NICOSULFURON	5	0	0	Susceptible	2023-03-09	2023-04-03	2023-04-11
4686	HB07	2022 Survey - Hawkes Bay	Panicum dichotomiflorum	NICOSULFURON	0	0		NA	2023-03-10	2023-04-03	2023-04-11
4687	HB07	2022 Survey - Hawkes Bay	Panicum dichotomiflorum	NICOSULFURON	0	0		NA	2023-03-10	2023-04-03	2023-04-11
2996	WK03	2021 Survey - Waikato Maize	Amaranthus powellii	NICOSULFURON	2	0	0	Susceptible	2022-11-17	2022-11-29	2022-12-12
2997	WK03	2021 Survey - Waikato Maize	Amaranthus powellii	NICOSULFURON	1	0	0	Susceptible	2022-11-17	2022-11-29	2022-12-12
2914	WK07	2021 Survey - Waikato Maize	Amaranthus powellii	NICOSULFURON	8	0	0	Susceptible	2022-11-17	2022-11-29	2022-12-12
2915	WK07	2021 Survey - Waikato Maize	Amaranthus powellii	NICOSULFURON	13	0	0	Susceptible	2022-11-17	2022-11-29	2022-12-12
2851	WK10	2021 Survey - Waikato Maize	Amaranthus powellii	NICOSULFURON	17	0	0	Susceptible	2022-11-17	2022-11-29	2022-12-12
2764	WK11	2021 Survey - Waikato Maize	Amaranthus powellii	NICOSULFURON	14	0	0	Susceptible	2022-11-17	2022-11-29	2022-12-12
3043	BP08	2021 Survey - Bay of Plenty Maize	Amaranthus powellii	NICOSULFURON	12	0	0	Susceptible	2022-11-17	2022-11-29	2022-12-12
2742	WK13	2021 Survey - Waikato Maize	Amaranthus powellii	NICOSULFURON	11	0	0	Susceptible	2022-11-17	2022-11-29	2022-12-12
3105	WK15	2021 Survey - Waikato Maize	Amaranthus powellii	NICOSULFURON	15	0	0	Susceptible	2022-11-17	2022-11-29	2022-12-12
2679	WK21	2021 Survey - Waikato Maize	Amaranthus powellii	NICOSULFURON	13	0	0	Susceptible	2022-11-17	2022-11-29	2022-12-12
2680	WK21	2021 Survey - Waikato Maize	Amaranthus powellii	NICOSULFURON	6	0	0	Susceptible	2022-11-17	2022-11-29	2022-12-12
2681	WK21	2021 Survey - Waikato Maize	Amaranthus powellii	NICOSULFURON	13	0	0	Susceptible	2022-11-17	2022-11-29	2022-12-12
2682	WK21	2021 Survey - Waikato Maize	Amaranthus powellii	NICOSULFURON	18	0	0	Susceptible	2022-11-17	2022-11-29	2022-12-12
2944	WK23	2021 Survey - Waikato Maize	Amaranthus powellii	NICOSULFURON	8	0	0	Susceptible	2022-11-17	2022-11-29	2022-12-12
4688	HB07	2022 Survey - Hawkes Bay	Panicum dichotomiflorum	NICOSULFURON	0	0		NA	2023-03-09	2023-04-03	2023-04-11
4684	HB07	2022 Survey - Hawkes Bay	Panicum dichotomiflorum	Topramezone	0	0		NA	2023-03-10	2023-04-03	2023-04-11
4685	HB07	2022 Survey - Hawkes Bay	Panicum dichotomiflorum	Topramezone	6	0	0	Susceptible	2023-03-09	2023-04-03	2023-04-11
3261	BP01	2021 Survey - Bay of Plenty Maize	Chenopodium album	ATRAZINE	3	3	100	Resistant	2021-11-10	2021-11-30	2021-12-20
3262	BP01	2021 Survey - Bay of Plenty Maize	Chenopodium album	ATRAZINE	16	0	0	Susceptible	2021-11-10	2021-11-30	2021-12-20
3263	BP01	2021 Survey - Bay of Plenty Maize	Chenopodium album	ATRAZINE	16	0	0	Susceptible	2021-11-10	2021-11-30	2021-12-20
3133	BP04	2021 Survey - Bay of Plenty Maize	Chenopodium album	ATRAZINE	1	1	100	Resistant	2021-11-10	2021-11-30
3134	BP04	2021 Survey - Bay of Plenty Maize	Chenopodium album	ATRAZINE	4	4	100	Resistant	2021-11-10	2021-11-30
3127	BP03	2021 Survey - Bay of Plenty Maize	Chenopodium album	ATRAZINE	4	4	100	Resistant	2021-11-11	2021-11-30	2021-12-20
3128	BP03	2021 Survey - Bay of Plenty Maize	Chenopodium album	ATRAZINE	2	2	100	Resistant	2021-11-11	2021-11-30	2021-12-20
2994	WK03	2021 Survey - Waikato Maize	Chenopodium album	ATRAZINE	13	13	100	Resistant	2021-11-11	2021-11-30	2021-12-20
2628	WK06	2021 Survey - Waikato Maize	Chenopodium album	ATRAZINE	9	9	100	Resistant	2021-11-10	2021-11-30	2021-12-20
2629	WK06	2021 Survey - Waikato Maize	Chenopodium album	ATRAZINE	13	13	100	Resistant	2021-11-10	2021-11-30	2021-12-20
2630	WK06	2021 Survey - Waikato Maize	Chenopodium album	ATRAZINE	21	21	100	Resistant	2021-11-10	2021-11-30	2021-12-20
2917	WK07	2021 Survey - Waikato Maize	Chenopodium album	ATRAZINE	14	0	0	Susceptible	2021-11-11	2021-11-30	2021-12-20
2918	WK07	2021 Survey - Waikato Maize	Chenopodium album	ATRAZINE	12	12	100	Resistant	2021-11-10	2021-11-30	2021-12-20
2861	WK08	2021 Survey - Waikato Maize	Chenopodium album	ATRAZINE	5	0	0	Susceptible	2021-11-10	2021-11-30	2021-12-20
3178	BP05	2021 Survey - Bay of Plenty Maize	Chenopodium album	ATRAZINE	15	0	0	Susceptible	2021-11-11	2021-11-30	2021-12-20
3179	BP05	2021 Survey - Bay of Plenty Maize	Chenopodium album	ATRAZINE	16	0	0	Susceptible	2021-11-15		2021-12-20
3181	BP05	2021 Survey - Bay of Plenty Maize	Chenopodium album	ATRAZINE	10	0	0	Susceptible	2021-11-15	2021-12-03
3182	BP05	2021 Survey - Bay of Plenty Maize	Chenopodium album	ATRAZINE	9	0	0	Susceptible	2021-11-15		2021-12-20
2576	WK09	2021 Survey - Waikato Maize	Chenopodium album	ATRAZINE	19	0	0	Susceptible	2021-11-10	2021-11-30	2021-12-20
2577	WK09	2021 Survey - Waikato Maize	Chenopodium album	ATRAZINE	18	0	0	Susceptible	2021-11-10	2021-11-30	2021-12-20
2578	WK09	2021 Survey - Waikato Maize	Chenopodium album	ATRAZINE	13	0	0	Susceptible	2021-11-10	2021-11-30	2021-12-20
2853	WK10	2021 Survey - Waikato Maize	Chenopodium album	ATRAZINE	14	0	0	Susceptible	2021-11-11	2021-11-30	2021-12-20
2774	WK11	2021 Survey - Waikato Maize	Chenopodium album	ATRAZINE	15	15	100	Resistant	2021-11-16	2021-12-03
2775	WK11	2021 Survey - Waikato Maize	Chenopodium album	ATRAZINE	9	9	100	Resistant	2021-11-16	2021-12-03	2021-12-20
2776	WK11	2021 Survey - Waikato Maize	Chenopodium album	ATRAZINE	15	15	100	Resistant	2021-11-16	2021-12-03	2021-12-20
2777	WK11	2021 Survey - Waikato Maize	Chenopodium album	ATRAZINE	14	14	100	Resistant	2021-11-11	2021-11-30	2021-12-20
2778	WK11	2021 Survey - Waikato Maize	Chenopodium album	ATRAZINE	14	14	100	Resistant	2021-11-16	2021-12-03	2021-12-20
2779	WK11	2021 Survey - Waikato Maize	Chenopodium album	ATRAZINE	12	12	100	Resistant	2021-11-16	2021-12-03	2021-12-20
2780	WK11	2021 Survey - Waikato Maize	Chenopodium album	ATRAZINE	13	13	100	Resistant	2021-11-16	2021-12-03	2021-12-20
3065	BP07	2021 Survey - Bay of Plenty Maize	Chenopodium album	ATRAZINE	4	0	0	Susceptible	2021-11-15	2021-12-03
3066	BP07	2021 Survey - Bay of Plenty Maize	Chenopodium album	ATRAZINE	4	4	100	Resistant	2021-11-15	2021-12-03	2021-12-20
3067	BP07	2021 Survey - Bay of Plenty Maize	Chenopodium album	ATRAZINE	5	5	100	Resistant	2021-11-15		2021-12-20
3068	BP07	2021 Survey - Bay of Plenty Maize	Chenopodium album	ATRAZINE	6	6	100	Resistant	2021-11-15	2021-12-03	2021-12-20
3069	BP07	2021 Survey - Bay of Plenty Maize	Chenopodium album	ATRAZINE	7	7	100	Resistant	2021-11-15	2021-12-03
3070	BP07	2021 Survey - Bay of Plenty Maize	Chenopodium album	ATRAZINE	10			NA	2021-11-15	2021-12-03	2021-12-20
3071	BP07	2021 Survey - Bay of Plenty Maize	Chenopodium album	ATRAZINE	8			NA	2021-11-15	2021-12-03	2021-12-20
3072	BP07	2021 Survey - Bay of Plenty Maize	Chenopodium album	ATRAZINE	7	4	57	Resistant		2021-11-30	2021-12-20
3073	BP07	2021 Survey - Bay of Plenty Maize	Chenopodium album	ATRAZINE	13	13	100	Resistant	2021-11-15	2021-12-03	2021-12-20
3074	BP07	2021 Survey - Bay of Plenty Maize	Chenopodium album	ATRAZINE	12	12	100	Resistant	2021-11-15	2021-12-03	2021-12-20
3037	BP08	2021 Survey - Bay of Plenty Maize	Chenopodium album	ATRAZINE	16	0	0	Susceptible		2021-11-30	2021-12-20
3038	BP08	2021 Survey - Bay of Plenty Maize	Chenopodium album	ATRAZINE	1	0	0	Susceptible	2021-11-15	2021-12-03
3039	BP08	2021 Survey - Bay of Plenty Maize	Chenopodium album	ATRAZINE	12	0	0	Susceptible	2021-11-15	2021-12-03	2021-12-20
3040	BP08	2021 Survey - Bay of Plenty Maize	Chenopodium album	ATRAZINE	11	0	0	Susceptible	2021-11-15	2021-12-03
2727	WK13	2021 Survey - Waikato Maize	Chenopodium album	ATRAZINE	17	17	100	Resistant	2021-11-16	2021-12-03	2021-12-20
2728	WK13	2021 Survey - Waikato Maize	Chenopodium album	ATRAZINE	18	18	100	Resistant	2021-11-11	2021-11-30	2021-12-20
2729	WK13	2021 Survey - Waikato Maize	Chenopodium album	ATRAZINE	14	14	100	Resistant	2021-11-15	2021-12-03
2730	WK13	2021 Survey - Waikato Maize	Chenopodium album	ATRAZINE	6	6	100	Resistant	2021-11-16	2021-12-03	2021-12-20
2731	WK13	2021 Survey - Waikato Maize	Chenopodium album	ATRAZINE	14	14	100	Resistant	2021-11-15	2021-12-03
2987	WK14	2021 Survey - Waikato Maize	Chenopodium album	ATRAZINE	17	0	0	Susceptible	2021-11-15	2021-12-03	2021-12-20
2989	WK14	2021 Survey - Waikato Maize	Chenopodium album	ATRAZINE	14	0	0	Susceptible	2021-11-15	2021-12-03	2021-12-20
2989	WK14	2021 Survey - Waikato Maize	Chenopodium album	ATRAZINE	11	0	0	Susceptible	2021-11-15	2021-12-03
2990	WK14	2021 Survey - Waikato Maize	Chenopodium album	ATRAZINE	12	0	0	Susceptible	2021-11-15	2021-12-03	2021-12-20
2991	WK14	2021 Survey - Waikato Maize	Chenopodium album	ATRAZINE	12	0	0	Susceptible		2021-11-30	2021-12-20
2992	WK14	2021 Survey - Waikato Maize	Chenopodium album	ATRAZINE	11	0	0	Susceptible	2021-11-15	2021-12-03	2021-12-20
3106	WK15	2021 Survey - Waikato Maize	Chenopodium album	ATRAZINE	5	5	100	Resistant	2021-11-16	2021-12-03	2021-12-20
3107	WK15	2021 Survey - Waikato Maize	Chenopodium album	ATRAZINE	10	10	100	Resistant		2021-11-30	2021-12-20
3108	WK15	2021 Survey - Waikato Maize	Chenopodium album	ATRAZINE	10	10	100	Resistant	2021-11-16	2021-12-03
3109	WK15	2021 Survey - Waikato Maize	Chenopodium album	ATRAZINE	19	19	100	Resistant	2021-11-16	2021-12-03
3110	WK15	2021 Survey - Waikato Maize	Chenopodium album	ATRAZINE	15	15	100	Resistant	2021-11-16	2021-12-03	2021-12-20
2518	WK16	2021 Survey - Waikato Maize	Chenopodium album	ATRAZINE	15	0	0	Susceptible		2021-11-30	2021-12-20
2899	WK17	2021 Survey - Waikato Maize	Chenopodium album	ATRAZINE	7	7	100	Resistant	2021-11-11	2021-11-30	2021-12-20
2900	WK17	2021 Survey - Waikato Maize	Chenopodium album	ATRAZINE	19	19	100	Resistant	2021-11-10	2021-11-30
2871	WK18	2021 Survey - Waikato Maize	Chenopodium album	ATRAZINE	11	0	0	Susceptible	2021-11-10	2021-11-30
2718	WK19	2021 Survey - Waikato Maize	Chenopodium album	ATRAZINE	6	6	100	Resistant	2021-11-15	2021-12-03	2021-12-20
2719	WK19	2021 Survey - Waikato Maize	Chenopodium album	ATRAZINE	3	3	100	Resistant	2021-11-15	2021-12-03	2021-12-20
2720	WK19	2021 Survey - Waikato Maize	Chenopodium album	ATRAZINE	3	3	100	Resistant		2021-11-30	2021-12-20
2721	WK19	2021 Survey - Waikato Maize	Chenopodium album	ATRAZINE	8	8	100	Resistant	2021-11-15	2021-12-03	2021-12-20
2722	WK19	2021 Survey - Waikato Maize	Chenopodium album	ATRAZINE	8	8	100	Resistant	2021-11-15	2021-12-03	2021-12-20
3023	BP09	2021 Survey - Bay of Plenty Maize	Chenopodium album	ATRAZINE	7	0	0	Susceptible	2021-11-10	2021-11-30	2021-12-20
2700	WK21	2021 Survey - Waikato Maize	Chenopodium album	ATRAZINE	13	0	0	Susceptible	2021-11-15	2021-12-03	2021-12-20
2701	WK21	2021 Survey - Waikato Maize	Chenopodium album	ATRAZINE	11	11	100	Resistant	2021-11-15	2021-12-03	2021-12-20
2702	WK21	2021 Survey - Waikato Maize	Chenopodium album	ATRAZINE	2	0	0	Susceptible		2021-11-30	2021-12-20
2704	WK21	2021 Survey - Waikato Maize	Chenopodium album	ATRAZINE	8	8	100	Resistant	2021-11-15	2021-12-03	2021-12-20
2705	WK21	2021 Survey - Waikato Maize	Chenopodium album	ATRAZINE	7	0	0	Susceptible	2021-11-15	2021-12-03	2021-12-20
2946	WK23	2021 Survey - Waikato Maize	Chenopodium album	ATRAZINE	8	8	100	Resistant	2021-11-10	2021-11-30
3801	WK24	2021 Survey - Waikato Maize	Chenopodium album	ATRAZINE	12	12	100	Resistant	2021-11-10	2021-11-30	2021-12-20
3802	WK24	2021 Survey - Waikato Maize	Chenopodium album	ATRAZINE	14	14	100	Resistant	2021-11-25	2021-11-15
3803	WK24	2021 Survey - Waikato Maize	Chenopodium album	ATRAZINE	2	2	100	Resistant	2021-11-25	2021-11-15
3804	WK24	2021 Survey - Waikato Maize	Chenopodium album	ATRAZINE	7	7	100	Resistant	2021-11-25	2021-11-15
2639	WK26	2021 Survey - Waikato Maize	Chenopodium album	ATRAZINE	7	7	100	Resistant	2021-11-11	2021-11-30	2021-12-20
2608	WK28	2021 Survey - Waikato Maize	Chenopodium album	ATRAZINE	1	1	100	Resistant	2021-11-16	2021-12-03	2021-12-20
2609	WK28	2021 Survey - Waikato Maize	Chenopodium album	ATRAZINE	16	16	100	Resistant		2021-11-30	2021-12-20
2610	WK28	2021 Survey - Waikato Maize	Chenopodium album	ATRAZINE	18	18	100	Resistant	2021-11-16	2021-12-03	2021-12-20
2623	WK28	2021 Survey - Waikato Maize	Chenopodium album	ATRAZINE	7	7	100	Resistant	2021-11-16	2021-12-03	2021-12-20
3158	BP14	2021 Survey - Bay of Plenty Maize	Chenopodium album	ATRAZINE	20	0	0	Susceptible	2021-11-10	2021-11-30	2021-12-20
3154	BP16	2021 Survey - Bay of Plenty Maize	Chenopodium album	ATRAZINE	5	0	0	Susceptible	2021-11-11	2021-11-30	2021-12-20
2864	WK30	2021 Survey - Waikato Maize	Chenopodium album	ATRAZINE	3	3	100	Resistant	2021-11-11	2021-11-30	2021-12-20
2865	WK30	2021 Survey - Waikato Maize	Chenopodium album	ATRAZINE	18	18	100	Resistant	2021-11-11	2021-11-30	2021-12-20
2528	WK31	2021 Survey - Waikato Maize	Chenopodium album	ATRAZINE	11	11	100	Resistant	2021-11-16	2021-12-03	2021-12-20
2529	WK31	2021 Survey - Waikato Maize	Chenopodium album	ATRAZINE	16	16	100	Resistant	2021-11-16	2021-12-03	2021-12-20
2530	WK31	2021 Survey - Waikato Maize	Chenopodium album	ATRAZINE	14	14	100	Resistant	2021-11-16	2021-12-03
2531	WK31	2021 Survey - Waikato Maize	Chenopodium album	ATRAZINE	13	13	100	Resistant	2021-11-16	2021-12-03	2021-12-20
2532	WK31	2021 Survey - Waikato Maize	Chenopodium album	ATRAZINE	10	10	100	Resistant	2021-11-16	2021-12-03	2021-12-20
2533	WK31	2021 Survey - Waikato Maize	Chenopodium album	ATRAZINE	16	16	100	Resistant	2021-11-16	2021-12-03	2021-12-20
2534	WK31	2021 Survey - Waikato Maize	Chenopodium album	ATRAZINE	4	4	100	Resistant	2021-11-11	2021-11-30	2021-12-20
2568	WK32	2021 Survey - Waikato Maize	Chenopodium album	ATRAZINE	17	17	100	Resistant	2021-11-10	2021-11-30	2021-12-20
2569	WK32	2021 Survey - Waikato Maize	Chenopodium album	ATRAZINE	8	8	100	Resistant	2021-11-10	2021-11-30	2021-12-20
2570	WK32	2021 Survey - Waikato Maize	Chenopodium album	ATRAZINE	10	10	100	Resistant	2021-11-10	2021-11-30	2021-12-20
2571	WK32	2021 Survey - Waikato Maize	Chenopodium album	ATRAZINE	10	10	100	Resistant	2021-11-10	2021-11-30	2021-12-20
2930	WK33	2021 Survey - Waikato Maize	Chenopodium album	ATRAZINE	11	11	100	Resistant	2021-11-10	2021-11-30
3085	WK34	2021 Survey - Waikato Maize	Chenopodium album	ATRAZINE	17	17	100	Resistant	2021-11-11	2021-11-30	2021-12-20
3086	WK34	2021 Survey - Waikato Maize	Chenopodium album	ATRAZINE	13	0	0	Susceptible	2021-11-10	2021-11-30	2021-12-20
3261	BP01	2021 Survey - Bay of Plenty Maize	Chenopodium album	DICAMBA	2	0	0	Susceptible	2021-11-10	2021-11-30	2022-01-05
3262	BP01	2021 Survey - Bay of Plenty Maize	Chenopodium album	DICAMBA	7	0	0	Susceptible	2021-11-10	2021-11-30	2022-01-05
3263	BP01	2021 Survey - Bay of Plenty Maize	Chenopodium album	DICAMBA	18	0	0	Susceptible	2021-11-10	2021-11-30	2022-01-05
3133	BP04	2021 Survey - Bay of Plenty Maize	Chenopodium album	DICAMBA	1	0	0	Susceptible	2021-11-10	2021-11-30	2022-01-05
3134	BP04	2021 Survey - Bay of Plenty Maize	Chenopodium album	DICAMBA	2	0	0	Susceptible	2021-11-10	2021-11-30	2022-01-05
3127	BP03	2021 Survey - Bay of Plenty Maize	Chenopodium album	DICAMBA	3	0	0	Susceptible	2021-11-11	2021-11-30	2022-01-05
3128	BP03	2021 Survey - Bay of Plenty Maize	Chenopodium album	DICAMBA	0	0		NA	2021-11-11	2021-11-30	2022-01-05
2994	WK03	2021 Survey - Waikato Maize	Chenopodium album	DICAMBA	7	0	0	Susceptible	2021-11-11	2021-11-30	2022-01-05
2628	WK06	2021 Survey - Waikato Maize	Chenopodium album	DICAMBA	7	0	0	Susceptible	2021-11-10	2021-11-30	2022-01-05
2629	WK06	2021 Survey - Waikato Maize	Chenopodium album	DICAMBA	7	0	0	Susceptible	2021-11-10	2021-11-30	2022-01-05
2630	WK06	2021 Survey - Waikato Maize	Chenopodium album	DICAMBA	14	0	0	Susceptible	2021-11-10	2021-11-30	2022-01-05
2917	WK07	2021 Survey - Waikato Maize	Chenopodium album	DICAMBA	14	0	0	Susceptible	2021-11-11	2021-11-30	2022-01-05
2918	WK07	2021 Survey - Waikato Maize	Chenopodium album	DICAMBA	16	0	0	Susceptible	2021-11-10	2021-11-30	2022-01-05
2861	WK08	2021 Survey - Waikato Maize	Chenopodium album	DICAMBA	9	0	0	Susceptible	2021-11-10	2021-11-30	2022-01-05
3178	BP05	2021 Survey - Bay of Plenty Maize	Chenopodium album	DICAMBA	11	0	0	Susceptible	2021-11-11	2021-11-30	2022-01-05
3179	BP05	2021 Survey - Bay of Plenty Maize	Chenopodium album	DICAMBA	11	0	0	Susceptible	2021-11-15		2021-12-29
3181	BP05	2021 Survey - Bay of Plenty Maize	Chenopodium album	DICAMBA	14	0	0	Susceptible	2021-11-15	2021-12-03
3182	BP05	2021 Survey - Bay of Plenty Maize	Chenopodium album	DICAMBA	14	0	0	Susceptible	2021-11-15		2021-12-29
2576	WK09	2021 Survey - Waikato Maize	Chenopodium album	DICAMBA	16	0	0	Susceptible	2021-11-10	2021-11-30	2022-01-05
2577	WK09	2021 Survey - Waikato Maize	Chenopodium album	DICAMBA	17	0	0	Susceptible	2021-11-10	2021-11-30	2022-01-05
2578	WK09	2021 Survey - Waikato Maize	Chenopodium album	DICAMBA	18	0	0	Susceptible	2021-11-10	2021-11-30	2022-01-05
2853	WK10	2021 Survey - Waikato Maize	Chenopodium album	DICAMBA	16	0	0	Susceptible	2021-11-11	2021-11-30	2022-01-05
2774	WK11	2021 Survey - Waikato Maize	Chenopodium album	DICAMBA	12	0	0	Susceptible	2021-11-16	2021-12-03
2775	WK11	2021 Survey - Waikato Maize	Chenopodium album	DICAMBA	7	0	0	Susceptible	2021-11-16	2021-12-03	2021-12-29
2776	WK11	2021 Survey - Waikato Maize	Chenopodium album	DICAMBA	8	0	0	Susceptible	2021-11-16	2021-12-03	2021-12-20
2777	WK11	2021 Survey - Waikato Maize	Chenopodium album	DICAMBA	18	0	0	Susceptible	2021-11-11	2021-11-30	2022-01-05
2778	WK11	2021 Survey - Waikato Maize	Chenopodium album	DICAMBA	12	0	0	Susceptible	2021-11-16	2021-12-03	2021-12-29
2779	WK11	2021 Survey - Waikato Maize	Chenopodium album	DICAMBA	11	0	0	Susceptible	2021-11-16	2021-12-03	2021-12-29
2780	WK11	2021 Survey - Waikato Maize	Chenopodium album	DICAMBA	9	0	0	Susceptible	2021-11-16	2021-12-03	2021-12-29
3065	BP07	2021 Survey - Bay of Plenty Maize	Chenopodium album	DICAMBA	7	0	0	Susceptible	2021-11-15	2021-12-03
3066	BP07	2021 Survey - Bay of Plenty Maize	Chenopodium album	DICAMBA	8	0	0	Susceptible	2021-11-15	2021-12-03	2021-12-29
3067	BP07	2021 Survey - Bay of Plenty Maize	Chenopodium album	DICAMBA	9	0	0	Susceptible	2021-11-15		2021-12-29
3068	BP07	2021 Survey - Bay of Plenty Maize	Chenopodium album	DICAMBA	10	0	0	Susceptible	2021-11-15	2021-12-03	2021-12-29
3069	BP07	2021 Survey - Bay of Plenty Maize	Chenopodium album	DICAMBA	9	0	0	Susceptible	2021-11-15	2021-12-03
3070	BP07	2021 Survey - Bay of Plenty Maize	Chenopodium album	DICAMBA	12	0	0	Susceptible	2021-11-15	2021-12-03	2021-12-29
3071	BP07	2021 Survey - Bay of Plenty Maize	Chenopodium album	DICAMBA	7	0	0	Susceptible	2021-11-15	2021-12-03	2021-12-29
3072	BP07	2021 Survey - Bay of Plenty Maize	Chenopodium album	DICAMBA	6	0	0	Susceptible		2021-11-30	2022-01-05
3073	BP07	2021 Survey - Bay of Plenty Maize	Chenopodium album	DICAMBA	13	0	0	Susceptible	2021-11-15	2021-12-03	2021-12-29
3074	BP07	2021 Survey - Bay of Plenty Maize	Chenopodium album	DICAMBA	6	0	0	Susceptible	2021-11-15	2021-12-03	2021-12-29
3037	BP08	2021 Survey - Bay of Plenty Maize	Chenopodium album	DICAMBA	14	0	0	Susceptible		2021-11-30	2022-01-05
3038	BP08	2021 Survey - Bay of Plenty Maize	Chenopodium album	DICAMBA	9	0	0	Susceptible	2021-11-15	2021-12-03
3039	BP08	2021 Survey - Bay of Plenty Maize	Chenopodium album	DICAMBA	11	0	0	Susceptible	2021-11-15	2021-12-03	2021-12-29
3040	BP08	2021 Survey - Bay of Plenty Maize	Chenopodium album	DICAMBA	13	0	0	Susceptible	2021-11-15	2021-12-03
2727	WK13	2021 Survey - Waikato Maize	Chenopodium album	DICAMBA	13	0	0	Susceptible	2021-11-16	2021-12-03	2021-12-20
2728	WK13	2021 Survey - Waikato Maize	Chenopodium album	DICAMBA	16	0	0	Susceptible	2021-11-11	2021-11-30	2022-01-05
2729	WK13	2021 Survey - Waikato Maize	Chenopodium album	DICAMBA	14	0	0	Susceptible	2021-11-15	2021-12-03
2730	WK13	2021 Survey - Waikato Maize	Chenopodium album	DICAMBA	6	0	0	Susceptible	2021-11-16	2021-12-03	2021-12-29
2731	WK13	2021 Survey - Waikato Maize	Chenopodium album	DICAMBA	16	0	0	Susceptible	2021-11-15	2021-12-03
2987	WK14	2021 Survey - Waikato Maize	Chenopodium album	DICAMBA	18	0	0	Susceptible	2021-11-15	2021-12-03	2021-12-29
2989	WK14	2021 Survey - Waikato Maize	Chenopodium album	DICAMBA	17	0	0	Susceptible	2021-11-15	2021-12-03
2989	WK14	2021 Survey - Waikato Maize	Chenopodium album	DICAMBA	14	0	0	Susceptible	2021-11-15	2021-12-03	2021-12-29
2990	WK14	2021 Survey - Waikato Maize	Chenopodium album	DICAMBA	8	0	0	Susceptible	2021-11-15	2021-12-03	2021-12-29
2991	WK14	2021 Survey - Waikato Maize	Chenopodium album	DICAMBA	16	0	0	Susceptible		2021-11-30	2022-01-05
2992	WK14	2021 Survey - Waikato Maize	Chenopodium album	DICAMBA	7	0	0	Susceptible	2021-11-15	2021-12-03	2021-12-29
3106	WK15	2021 Survey - Waikato Maize	Chenopodium album	DICAMBA	13	0	0	Susceptible	2021-11-16	2021-12-03	2021-12-20
3107	WK15	2021 Survey - Waikato Maize	Chenopodium album	DICAMBA	10	0	0	Susceptible		2021-11-30	2022-01-05
3108	WK15	2021 Survey - Waikato Maize	Chenopodium album	DICAMBA	13	0	0	Susceptible	2021-11-16	2021-12-03
3109	WK15	2021 Survey - Waikato Maize	Chenopodium album	DICAMBA	18	0	0	Susceptible	2021-11-16	2021-12-03
3110	WK15	2021 Survey - Waikato Maize	Chenopodium album	DICAMBA	14	0	0	Susceptible	2021-11-16	2021-12-03	2021-12-29
2518	WK16	2021 Survey - Waikato Maize	Chenopodium album	DICAMBA	18	0	0	Susceptible		2021-11-30	2022-01-05
2899	WK17	2021 Survey - Waikato Maize	Chenopodium album	DICAMBA	11	0	0	Susceptible	2021-11-11	2021-11-30	2022-01-05
2900	WK17	2021 Survey - Waikato Maize	Chenopodium album	DICAMBA	17	0	0	Susceptible	2021-11-10	2021-11-30	2022-01-05
2871	WK18	2021 Survey - Waikato Maize	Chenopodium album	DICAMBA	12	0	0	Susceptible	2021-11-10	2021-11-30	2022-01-05
2718	WK19	2021 Survey - Waikato Maize	Chenopodium album	DICAMBA	10	0	0	Susceptible	2021-11-15	2021-12-03	2021-12-29
2719	WK19	2021 Survey - Waikato Maize	Chenopodium album	DICAMBA		0		Susceptible	2021-11-15	2021-12-03	2021-12-29
2720	WK19	2021 Survey - Waikato Maize	Chenopodium album	DICAMBA	1	0	0	Susceptible		2021-11-30	2022-01-05
2721	WK19	2021 Survey - Waikato Maize	Chenopodium album	DICAMBA	12	0	0	Susceptible	2021-11-15	2021-12-03	2021-12-29
2722	WK19	2021 Survey - Waikato Maize	Chenopodium album	DICAMBA	3	0	0	Susceptible	2021-11-15	2021-12-03	2021-12-29
3023	BP09	2021 Survey - Bay of Plenty Maize	Chenopodium album	DICAMBA	11	0	0	Susceptible	2021-11-10	2021-11-30	2022-01-05
2700	WK21	2021 Survey - Waikato Maize	Chenopodium album	DICAMBA	12	0	0	Susceptible	2021-11-15	2021-12-03	2021-12-29
2701	WK21	2021 Survey - Waikato Maize	Chenopodium album	DICAMBA	7	0	0	Susceptible	2021-11-15	2021-12-03	2021-12-29
2702	WK21	2021 Survey - Waikato Maize	Chenopodium album	DICAMBA	5	0	0	Susceptible		2021-11-30	2022-01-05
2704	WK21	2021 Survey - Waikato Maize	Chenopodium album	DICAMBA	8	0	0	Susceptible	2021-11-15	2021-12-03	2021-12-29
2705	WK21	2021 Survey - Waikato Maize	Chenopodium album	DICAMBA	5	0	0	Susceptible	2021-11-15	2021-12-03	2021-12-29
2946	WK23	2021 Survey - Waikato Maize	Chenopodium album	DICAMBA	5	0	0	Susceptible	2021-11-10	2021-11-30	2022-01-05
3801	WK24	2021 Survey - Waikato Maize	Chenopodium album	DICAMBA	4	0	0	Susceptible	2021-11-10	2021-11-30	2022-01-05
3802	WK24	2021 Survey - Waikato Maize	Chenopodium album	DICAMBA	19	0	0	Susceptible	2021-11-25	2021-11-15	2021-12-29
3803	WK24	2021 Survey - Waikato Maize	Chenopodium album	DICAMBA	5	0	0	Susceptible	2021-11-25	2021-11-15	2021-12-29
3804	WK24	2021 Survey - Waikato Maize	Chenopodium album	DICAMBA	9	0	0	Susceptible	2021-11-25	2021-11-15	2021-12-29
2639	WK26	2021 Survey - Waikato Maize	Chenopodium album	DICAMBA	4	0	0	Susceptible	2021-11-11	2021-11-30	2022-01-05
2608	WK28	2021 Survey - Waikato Maize	Chenopodium album	DICAMBA	3	0	0	Susceptible	2021-11-16	2021-12-03	2021-12-29
2609	WK28	2021 Survey - Waikato Maize	Chenopodium album	DICAMBA	18	0	0	Susceptible		2021-11-30	2022-01-05
2610	WK28	2021 Survey - Waikato Maize	Chenopodium album	DICAMBA	17	0	0	Susceptible	2021-11-16	2021-12-03	2021-12-29
2623	WK28	2021 Survey - Waikato Maize	Chenopodium album	DICAMBA	5	0	0	Susceptible	2021-11-16	2021-12-03	2021-12-29
3158	BP14	2021 Survey - Bay of Plenty Maize	Chenopodium album	DICAMBA	19	0	0	Susceptible	2021-11-10	2021-11-30	2022-01-05
3154	BP16	2021 Survey - Bay of Plenty Maize	Chenopodium album	DICAMBA	3	0	0	Susceptible	2021-11-11	2021-11-30	2022-01-05
2864	WK30	2021 Survey - Waikato Maize	Chenopodium album	DICAMBA	8	0	0	Susceptible	2021-11-11	2021-11-30	2022-01-05
2865	WK30	2021 Survey - Waikato Maize	Chenopodium album	DICAMBA	13	0	0	Susceptible	2021-11-11	2021-11-30	2022-01-05
2528	WK31	2021 Survey - Waikato Maize	Chenopodium album	DICAMBA	12	0	0	Susceptible	2021-11-16	2021-12-03	2021-12-29
2529	WK31	2021 Survey - Waikato Maize	Chenopodium album	DICAMBA	20	0	0	Susceptible	2021-11-16	2021-12-03	2021-12-29
2530	WK31	2021 Survey - Waikato Maize	Chenopodium album	DICAMBA	15	0	0	Susceptible	2021-11-16	2021-12-03
2531	WK31	2021 Survey - Waikato Maize	Chenopodium album	DICAMBA	16	0	0	Susceptible	2021-11-16	2021-12-03	2021-12-29
2532	WK31	2021 Survey - Waikato Maize	Chenopodium album	DICAMBA	13	0	0	Susceptible	2021-11-16	2021-12-03	2021-12-29
2533	WK31	2021 Survey - Waikato Maize	Chenopodium album	DICAMBA	13	0	0	Susceptible	2021-11-16	2021-12-03	2021-12-29
2534	WK31	2021 Survey - Waikato Maize	Chenopodium album	DICAMBA	1	0	0	Susceptible	2021-11-11	2021-11-30	2022-01-05
2568	WK32	2021 Survey - Waikato Maize	Chenopodium album	DICAMBA	18	0	0	Susceptible	2021-11-10	2021-11-30	2022-01-05
2569	WK32	2021 Survey - Waikato Maize	Chenopodium album	DICAMBA	6	0	0	Susceptible	2021-11-10	2021-11-30	2022-01-05
2570	WK32	2021 Survey - Waikato Maize	Chenopodium album	DICAMBA	10	0	0	Susceptible	2021-11-10	2021-11-30	2022-01-05
2571	WK32	2021 Survey - Waikato Maize	Chenopodium album	DICAMBA	6	0	0	Susceptible	2021-11-10	2021-11-30	2022-01-05
2930	WK33	2021 Survey - Waikato Maize	Chenopodium album	DICAMBA	14	0	0	Susceptible	2021-11-10	2021-11-30	2022-01-05
3085	WK34	2021 Survey - Waikato Maize	Chenopodium album	DICAMBA	15	0	0	Susceptible	2021-11-11	2021-11-30	2022-01-05
3086	WK34	2021 Survey - Waikato Maize	Chenopodium album	DICAMBA	15	0	0	Susceptible	2021-11-10	2021-11-30	2022-01-05
3261	BP01	2021 Survey - Bay of Plenty Maize	Chenopodium album	NICOSULFURON	5	0	0	Susceptible	2021-11-10	2021-11-30	2022-01-05
3262	BP01	2021 Survey - Bay of Plenty Maize	Chenopodium album	NICOSULFURON	16	0	0	Susceptible	2021-11-10	2021-11-30	2022-01-05
3263	BP01	2021 Survey - Bay of Plenty Maize	Chenopodium album	NICOSULFURON	16	0	0	Susceptible	2021-11-10	2021-11-30	2022-01-05
3133	BP04	2021 Survey - Bay of Plenty Maize	Chenopodium album	NICOSULFURON	1	0	0	Susceptible	2021-11-10	2021-11-30	2022-01-05
3134	BP04	2021 Survey - Bay of Plenty Maize	Chenopodium album	NICOSULFURON	5	0	0	Susceptible	2021-11-10	2021-11-30	2022-01-05
3127	BP03	2021 Survey - Bay of Plenty Maize	Chenopodium album	NICOSULFURON	1	0	0	Susceptible	2021-11-11	2021-11-30	2022-01-05
3128	BP03	2021 Survey - Bay of Plenty Maize	Chenopodium album	NICOSULFURON	0	0		NA	2021-11-11	2021-11-30	2022-01-05
2994	WK03	2021 Survey - Waikato Maize	Chenopodium album	NICOSULFURON	10	0	0	Susceptible	2021-11-11	2021-11-30	2022-01-05
2628	WK06	2021 Survey - Waikato Maize	Chenopodium album	NICOSULFURON	11	0	0	Susceptible	2021-11-10	2021-11-30	2022-01-05
2629	WK06	2021 Survey - Waikato Maize	Chenopodium album	NICOSULFURON	11	0	0	Susceptible	2021-11-10	2021-11-30	2022-01-05
2630	WK06	2021 Survey - Waikato Maize	Chenopodium album	NICOSULFURON	18	0	0	Susceptible	2021-11-10	2021-11-30	2022-01-05
2917	WK07	2021 Survey - Waikato Maize	Chenopodium album	NICOSULFURON	14	0	0	Susceptible	2021-11-11	2021-11-30	2022-01-05
2918	WK07	2021 Survey - Waikato Maize	Chenopodium album	NICOSULFURON	12	0	0	Susceptible	2021-11-10	2021-11-30	2022-01-05
2861	WK08	2021 Survey - Waikato Maize	Chenopodium album	NICOSULFURON	5	0	0	Susceptible	2021-11-10	2021-11-30	2022-01-05
3178	BP05	2021 Survey - Bay of Plenty Maize	Chenopodium album	NICOSULFURON	12	0	0	Susceptible	2021-11-11	2021-11-30	2022-01-05
3179	BP05	2021 Survey - Bay of Plenty Maize	Chenopodium album	NICOSULFURON	10	0	0	Susceptible	2021-11-15		2021-12-29
3181	BP05	2021 Survey - Bay of Plenty Maize	Chenopodium album	NICOSULFURON	17	0	0	Susceptible	2021-11-15	2021-12-03
3182	BP05	2021 Survey - Bay of Plenty Maize	Chenopodium album	NICOSULFURON	13	0	0	Susceptible	2021-11-15		2021-12-29
2576	WK09	2021 Survey - Waikato Maize	Chenopodium album	NICOSULFURON	14	0	0	Susceptible	2021-11-10	2021-11-30	2022-01-05
2577	WK09	2021 Survey - Waikato Maize	Chenopodium album	NICOSULFURON	16	0	0	Susceptible	2021-11-10	2021-11-30	2022-01-05
2578	WK09	2021 Survey - Waikato Maize	Chenopodium album	NICOSULFURON	15	0	0	Susceptible	2021-11-10	2021-11-30	2022-01-05
2853	WK10	2021 Survey - Waikato Maize	Chenopodium album	NICOSULFURON	16	0	0	Susceptible	2021-11-11	2021-11-30	2022-01-05
2774	WK11	2021 Survey - Waikato Maize	Chenopodium album	NICOSULFURON	16	0	0	Susceptible	2021-11-16	2021-12-03	2021-12-29
2775	WK11	2021 Survey - Waikato Maize	Chenopodium album	NICOSULFURON	11	0	0	Susceptible	2021-11-16	2021-12-03	2021-12-29
2776	WK11	2021 Survey - Waikato Maize	Chenopodium album	NICOSULFURON	14	0	0	Susceptible	2021-11-16	2021-12-03	2021-12-29
2777	WK11	2021 Survey - Waikato Maize	Chenopodium album	NICOSULFURON	15	0	0	Susceptible	2021-11-11	2021-11-30	2022-01-05
2778	WK11	2021 Survey - Waikato Maize	Chenopodium album	NICOSULFURON	15	0	0	Susceptible	2021-11-16	2021-12-03	2021-12-29
2779	WK11	2021 Survey - Waikato Maize	Chenopodium album	NICOSULFURON	15	0	0	Susceptible	2021-11-16	2021-12-03	2021-12-29
2780	WK11	2021 Survey - Waikato Maize	Chenopodium album	NICOSULFURON	14	0	0	Susceptible	2021-11-16	2021-12-03	2021-12-29
3065	BP07	2021 Survey - Bay of Plenty Maize	Chenopodium album	NICOSULFURON	5	0	0	Susceptible	2021-11-15	2021-12-03
3066	BP07	2021 Survey - Bay of Plenty Maize	Chenopodium album	NICOSULFURON	4	0	0	Susceptible	2021-11-15	2021-12-03	2021-12-29
3067	BP07	2021 Survey - Bay of Plenty Maize	Chenopodium album	NICOSULFURON	8	0	0	Susceptible	2021-11-15		2021-12-29
3068	BP07	2021 Survey - Bay of Plenty Maize	Chenopodium album	NICOSULFURON	2	0	0	Susceptible	2021-11-15	2021-12-03	2021-12-29
3069	BP07	2021 Survey - Bay of Plenty Maize	Chenopodium album	NICOSULFURON	9	0	0	Susceptible	2021-11-15	2021-12-03
3070	BP07	2021 Survey - Bay of Plenty Maize	Chenopodium album	NICOSULFURON	7	0	0	Susceptible	2021-11-15	2021-12-03	2021-12-29
3071	BP07	2021 Survey - Bay of Plenty Maize	Chenopodium album	NICOSULFURON	9	0	0	Susceptible	2021-11-15	2021-12-03	2021-12-29
3072	BP07	2021 Survey - Bay of Plenty Maize	Chenopodium album	NICOSULFURON	2	0	0	Susceptible		2021-11-30	2022-01-05
3073	BP07	2021 Survey - Bay of Plenty Maize	Chenopodium album	NICOSULFURON	17	0	0	Susceptible	2021-11-15	2021-12-03	2021-12-29
3074	BP07	2021 Survey - Bay of Plenty Maize	Chenopodium album	NICOSULFURON	8	0	0	Susceptible	2021-11-15	2021-12-03	2021-12-29
3037	BP08	2021 Survey - Bay of Plenty Maize	Chenopodium album	NICOSULFURON	17	0	0	Susceptible		2021-11-30	2022-01-05
3038	BP08	2021 Survey - Bay of Plenty Maize	Chenopodium album	NICOSULFURON	3	0	0	Susceptible	2021-11-15	2021-12-03
3039	BP08	2021 Survey - Bay of Plenty Maize	Chenopodium album	NICOSULFURON	11	0	0	Susceptible	2021-11-15	2021-12-03	2021-12-29
3040	BP08	2021 Survey - Bay of Plenty Maize	Chenopodium album	NICOSULFURON	5	0	0	Susceptible	2021-11-15	2021-12-03
2727	WK13	2021 Survey - Waikato Maize	Chenopodium album	NICOSULFURON	13	0	0	Susceptible	2021-11-16	2021-12-03	2021-12-29
2728	WK13	2021 Survey - Waikato Maize	Chenopodium album	NICOSULFURON	19	0	0	Susceptible	2021-11-11	2021-11-30	2022-01-05
2729	WK13	2021 Survey - Waikato Maize	Chenopodium album	NICOSULFURON	11	0	0	Susceptible	2021-11-15	2021-12-03
2730	WK13	2021 Survey - Waikato Maize	Chenopodium album	NICOSULFURON	5	0	0	Susceptible	2021-11-16	2021-12-03	2021-12-29
2731	WK13	2021 Survey - Waikato Maize	Chenopodium album	NICOSULFURON	9	0	0	Susceptible	2021-11-15	2021-12-03
2987	WK14	2021 Survey - Waikato Maize	Chenopodium album	NICOSULFURON	16	0	0	Susceptible	2021-11-15	2021-12-03	2021-12-29
2989	WK14	2021 Survey - Waikato Maize	Chenopodium album	NICOSULFURON	13	0	0	Susceptible	2021-11-15	2021-12-03	2021-12-29
2989	WK14	2021 Survey - Waikato Maize	Chenopodium album	NICOSULFURON	12	0	0	Susceptible	2021-11-15	2021-12-03
2990	WK14	2021 Survey - Waikato Maize	Chenopodium album	NICOSULFURON	17	0	0	Susceptible	2021-11-15	2021-12-03	2021-12-29
2991	WK14	2021 Survey - Waikato Maize	Chenopodium album	NICOSULFURON	15	0	0	Susceptible		2021-11-30	2022-01-05
2992	WK14	2021 Survey - Waikato Maize	Chenopodium album	NICOSULFURON	12	0	0	Susceptible	2021-11-15	2021-12-03	2021-12-29
3106	WK15	2021 Survey - Waikato Maize	Chenopodium album	NICOSULFURON	12	0	0	Susceptible	2021-11-16	2021-12-03	2021-12-29
3107	WK15	2021 Survey - Waikato Maize	Chenopodium album	NICOSULFURON	6	0	0	Susceptible		2021-11-30	2022-01-05
3108	WK15	2021 Survey - Waikato Maize	Chenopodium album	NICOSULFURON	11	0	0	Susceptible	2021-11-16	2021-12-03	2021-12-29
3109	WK15	2021 Survey - Waikato Maize	Chenopodium album	NICOSULFURON	17	0	0	Susceptible	2021-11-16	2021-12-03	2021-12-29
3110	WK15	2021 Survey - Waikato Maize	Chenopodium album	NICOSULFURON	15	0	0	Susceptible	2021-11-16	2021-12-03	2021-12-29
2518	WK16	2021 Survey - Waikato Maize	Chenopodium album	NICOSULFURON	17	0	0	Susceptible		2021-11-30	2022-01-05
2899	WK17	2021 Survey - Waikato Maize	Chenopodium album	NICOSULFURON	11	0	0	Susceptible	2021-11-11	2021-11-30	2022-01-05
2900	WK17	2021 Survey - Waikato Maize	Chenopodium album	NICOSULFURON	17	0	0	Susceptible	2021-11-10	2021-11-30	2022-01-05
2871	WK18	2021 Survey - Waikato Maize	Chenopodium album	NICOSULFURON	15	0	0	Susceptible	2021-11-10	2021-11-30	2022-01-05
2718	WK19	2021 Survey - Waikato Maize	Chenopodium album	NICOSULFURON	10	0	0	Susceptible	2021-11-15	2021-12-03	2021-12-29
2719	WK19	2021 Survey - Waikato Maize	Chenopodium album	NICOSULFURON	4	0	0	Susceptible	2021-11-15	2021-12-03	2021-12-29
2720	WK19	2021 Survey - Waikato Maize	Chenopodium album	NICOSULFURON	8	0	0	Susceptible		2021-11-30	2022-01-05
2721	WK19	2021 Survey - Waikato Maize	Chenopodium album	NICOSULFURON	13	0	0	Susceptible	2021-11-15	2021-12-03	2021-12-29
2722	WK19	2021 Survey - Waikato Maize	Chenopodium album	NICOSULFURON	7	0	0	Susceptible	2021-11-15	2021-12-03	2021-12-29
3023	BP09	2021 Survey - Bay of Plenty Maize	Chenopodium album	NICOSULFURON	5	0	0	Susceptible	2021-11-10	2021-11-30	2022-01-05
2700	WK21	2021 Survey - Waikato Maize	Chenopodium album	NICOSULFURON	16	0	0	Susceptible	2021-11-15	2021-12-03	2021-12-29
2701	WK21	2021 Survey - Waikato Maize	Chenopodium album	NICOSULFURON	2	0	0	Susceptible	2021-11-15	2021-12-03	2021-12-29
2702	WK21	2021 Survey - Waikato Maize	Chenopodium album	NICOSULFURON	5	0	0	Susceptible		2021-11-30	2022-01-05
2704	WK21	2021 Survey - Waikato Maize	Chenopodium album	NICOSULFURON	11	0	0	Susceptible	2021-11-15	2021-12-03	2021-12-29
2705	WK21	2021 Survey - Waikato Maize	Chenopodium album	NICOSULFURON	12	0	0	Susceptible	2021-11-15	2021-12-03	2021-12-29
2946	WK23	2021 Survey - Waikato Maize	Chenopodium album	NICOSULFURON	8	0	0	Susceptible	2021-11-10	2021-11-30	2022-01-05
3801	WK24	2021 Survey - Waikato Maize	Chenopodium album	NICOSULFURON	11	0	0	Susceptible	2021-11-10	2021-11-30	2022-01-05
3802	WK24	2021 Survey - Waikato Maize	Chenopodium album	NICOSULFURON	17	0	0	Susceptible	2021-11-25	2021-11-15	2022-01-05
3803	WK24	2021 Survey - Waikato Maize	Chenopodium album	NICOSULFURON	6	0	0	Susceptible	2021-11-25	2021-11-15	2022-01-05
3804	WK24	2021 Survey - Waikato Maize	Chenopodium album	NICOSULFURON	6	0	0	Susceptible	2021-11-25	2021-11-15	2022-01-05
2639	WK26	2021 Survey - Waikato Maize	Chenopodium album	NICOSULFURON	6	0	0	Susceptible	2021-11-11	2021-11-30	2022-01-05
2608	WK28	2021 Survey - Waikato Maize	Chenopodium album	NICOSULFURON	5	0	0	Susceptible	2021-11-16	2021-12-03	2021-12-29
2609	WK28	2021 Survey - Waikato Maize	Chenopodium album	NICOSULFURON	19	0	0	Susceptible		2021-11-30	2022-01-05
2610	WK28	2021 Survey - Waikato Maize	Chenopodium album	NICOSULFURON	17	0	0	Susceptible	2021-11-16	2021-12-03	2021-12-29
2623	WK28	2021 Survey - Waikato Maize	Chenopodium album	NICOSULFURON	7	0	0	Susceptible	2021-11-16	2021-12-03	2021-12-29
3158	BP14	2021 Survey - Bay of Plenty Maize	Chenopodium album	NICOSULFURON	19	0	0	Susceptible	2021-11-10	2021-11-30	2022-01-05
3154	BP16	2021 Survey - Bay of Plenty Maize	Chenopodium album	NICOSULFURON	1	0	0	Susceptible	2021-11-11	2021-11-30	2022-01-05
2864	WK30	2021 Survey - Waikato Maize	Chenopodium album	NICOSULFURON	2	0	0	Susceptible	2021-11-11	2021-11-30	2022-01-05
2865	WK30	2021 Survey - Waikato Maize	Chenopodium album	NICOSULFURON	14	0	0	Susceptible	2021-11-11	2021-11-30	2022-01-05
2528	WK31	2021 Survey - Waikato Maize	Chenopodium album	NICOSULFURON	16	0	0	Susceptible	2021-11-16	2021-12-03	2021-12-29
2529	WK31	2021 Survey - Waikato Maize	Chenopodium album	NICOSULFURON	14	0	0	Susceptible	2021-11-16	2021-12-03	2021-12-29
2530	WK31	2021 Survey - Waikato Maize	Chenopodium album	NICOSULFURON	11	0	0	Susceptible	2021-11-16	2021-12-03	2021-12-29
2531	WK31	2021 Survey - Waikato Maize	Chenopodium album	NICOSULFURON	11	0	0	Susceptible	2021-11-16	2021-12-03	2021-12-29
2532	WK31	2021 Survey - Waikato Maize	Chenopodium album	NICOSULFURON	9	0	0	Susceptible	2021-11-16	2021-12-03	2021-12-29
2533	WK31	2021 Survey - Waikato Maize	Chenopodium album	NICOSULFURON	15	0	0	Susceptible	2021-11-16	2021-12-03	2021-12-29
2534	WK31	2021 Survey - Waikato Maize	Chenopodium album	NICOSULFURON	3	0	0	Susceptible	2021-11-11	2021-11-30	2022-01-05
2568	WK32	2021 Survey - Waikato Maize	Chenopodium album	NICOSULFURON	12	0	0	Susceptible	2021-11-10	2021-11-30	2022-01-05
2569	WK32	2021 Survey - Waikato Maize	Chenopodium album	NICOSULFURON	4	0	0	Susceptible	2021-11-10	2021-11-30	2022-01-05
2570	WK32	2021 Survey - Waikato Maize	Chenopodium album	NICOSULFURON	9	0	0	Susceptible	2021-11-10	2021-11-30	2022-01-05
2571	WK32	2021 Survey - Waikato Maize	Chenopodium album	NICOSULFURON	9	0	0	Susceptible	2021-11-10	2021-11-30	2022-01-05
2930	WK33	2021 Survey - Waikato Maize	Chenopodium album	NICOSULFURON	10	0	0	Susceptible	2021-11-10	2021-11-30	2022-01-05
3085	WK34	2021 Survey - Waikato Maize	Chenopodium album	NICOSULFURON	17	0	0	Susceptible	2021-11-11	2021-11-30	2022-01-05
3086	WK34	2021 Survey - Waikato Maize	Chenopodium album	NICOSULFURON	16	0	0	Susceptible	2021-11-10	2021-11-30	2022-01-05
3267	BP01	2021 Survey - Bay of Plenty Maize	Digitaria sanguinalis	NICOSULFURON	2	0		Susceptible	2021-11-25	2021-12-09	2021-12-29
3268	BP01	2021 Survey - Bay of Plenty Maize	Digitaria sanguinalis	NICOSULFURON	7	0	0	Susceptible	2021-12-02	2021-12-20	2022-01-13
3269	BP01	2021 Survey - Bay of Plenty Maize	Digitaria sanguinalis	NICOSULFURON	2	0	0	Susceptible	2021-11-25	2021-12-09	2021-12-29
3270	BP01	2021 Survey - Bay of Plenty Maize	Digitaria sanguinalis	NICOSULFURON	0	0		NA		2021-12-09	2021-12-29
3271	BP01	2021 Survey - Bay of Plenty Maize	Digitaria sanguinalis	NICOSULFURON	0	0		NA		2021-12-09	2021-12-29
3273	BP01	2021 Survey - Bay of Plenty Maize	Digitaria sanguinalis	NICOSULFURON	7	0	0	Susceptible	2021-12-02	2021-12-20	2022-01-13
3273	BP01	2021 Survey - Bay of Plenty Maize	Digitaria sanguinalis	NICOSULFURON	2	0	0	Susceptible	2021-12-02	2021-12-20	2022-01-13
3274	BP01	2021 Survey - Bay of Plenty Maize	Digitaria sanguinalis	NICOSULFURON	0	0		NA		2021-12-20	2022-01-13
3275	BP01	2021 Survey - Bay of Plenty Maize	Digitaria sanguinalis	NICOSULFURON	11	0	0	Susceptible		2021-12-09
3035	BP02	2021 Survey - Bay of Plenty Maize	Digitaria sanguinalis	NICOSULFURON	3	0	0	Possibly Resistant	2021-11-25	2021-12-09	2021-12-29
3135	BP04	2021 Survey - Bay of Plenty Maize	Digitaria sanguinalis	NICOSULFURON	0	0		NA	2021-11-26	2021-12-09	2021-12-29
4686	HB07	2022 Survey - Hawkes Bay	Panicum dichotomiflorum	Topramezone	1	0	0	Susceptible	2023-03-10	2023-04-03	2023-04-11
3129	BP03	2021 Survey - Bay of Plenty Maize	Digitaria sanguinalis	NICOSULFURON	0	0		NA	2021-11-25	2021-12-09	2021-12-29
3130	BP03	2021 Survey - Bay of Plenty Maize	Digitaria sanguinalis	NICOSULFURON	0	0		Susceptible	2021-12-03	2021-12-20	2022-01-13
3132	BP03	2021 Survey - Bay of Plenty Maize	Digitaria sanguinalis	NICOSULFURON	0	0		NA	2021-11-26	2021-12-09	2021-12-29
2998	WK03	2021 Survey - Waikato Maize	Digitaria sanguinalis	NICOSULFURON	0	0		NA		2021-12-15	2022-01-05
2999	WK03	2021 Survey - Waikato Maize	Digitaria sanguinalis	NICOSULFURON	0	0		NA	2021-11-26	2021-12-15	2022-01-05
3000	WK03	2021 Survey - Waikato Maize	Digitaria sanguinalis	NICOSULFURON	0	0		NA		2021-12-09	2021-12-29
4820	HB03	2022 Survey - Hawkes Bay	Digitaria sanguinalis	NICOSULFURON	3	2	67	Possibly Resistant		2023-03-13	2023-04-11
4821	HB03	2022 Survey - Hawkes Bay	Digitaria sanguinalis	NICOSULFURON	0	0		NA		2023-03-13	2023-04-11
4822	HB03	2022 Survey - Hawkes Bay	Digitaria sanguinalis	NICOSULFURON	5	0	0	Susceptible		2023-03-13	2023-04-11
2840	WK05	2021 Survey - Waikato Maize	Digitaria sanguinalis	NICOSULFURON	0	0		NA	2021-11-26	2021-12-15	2022-01-05
2841	WK05	2021 Survey - Waikato Maize	Digitaria sanguinalis	NICOSULFURON	1	1	100	Possibly Resistant	2021-11-26	2021-12-15	2022-01-05
2919	WK07	2021 Survey - Waikato Maize	Digitaria sanguinalis	NICOSULFURON	1	0	0	Susceptible	2021-12-03	2021-12-20	2022-01-13
2921	WK07	2021 Survey - Waikato Maize	Digitaria sanguinalis	NICOSULFURON	1	0	0	Susceptible		2021-12-20	2022-01-13
2922	WK07	2021 Survey - Waikato Maize	Digitaria sanguinalis	NICOSULFURON	6	0	0	Susceptible		2021-12-20	2022-01-13
2923	WK07	2021 Survey - Waikato Maize	Digitaria sanguinalis	NICOSULFURON	13	0	0	Susceptible	2021-11-25	2021-12-15	2022-01-05
2925	WK07	2021 Survey - Waikato Maize	Digitaria sanguinalis	NICOSULFURON	1	0	0	Susceptible	2021-12-01	2021-12-20	2022-01-13
2926	WK07	2021 Survey - Waikato Maize	Digitaria sanguinalis	NICOSULFURON	6	0	0	Susceptible	2021-12-03	2021-12-20	2022-01-13
2844	WK10	2021 Survey - Waikato Maize	Digitaria sanguinalis	NICOSULFURON	15	5	33	Resistant	2021-11-25	2021-12-09	2021-12-29
2763	WK11	2021 Survey - Waikato Maize	Digitaria sanguinalis	NICOSULFURON	0	0		NA	2021-11-25	2021-12-09	2021-12-29
2789	WK12	2021 Survey - Waikato Maize	Digitaria sanguinalis	NICOSULFURON	11	0	0	Susceptible	2021-11-26	2021-12-15	2022-01-05
2790	WK12	2021 Survey - Waikato Maize	Digitaria sanguinalis	NICOSULFURON	16	0	0	Susceptible	2021-11-26	2021-12-09	2021-12-29
3058	BP07	2021 Survey - Bay of Plenty Maize	Digitaria sanguinalis	NICOSULFURON	12	0	0	Susceptible	2021-11-26		2022-01-05
3059	BP07	2021 Survey - Bay of Plenty Maize	Digitaria sanguinalis	NICOSULFURON	6	0	0	Susceptible	2021-11-25	2021-12-09	2021-12-29
3049	BP08	2021 Survey - Bay of Plenty Maize	Digitaria sanguinalis	NICOSULFURON	9	0	0	Susceptible	2021-11-26	2021-12-15	2022-01-05
3051	BP08	2021 Survey - Bay of Plenty Maize	Digitaria sanguinalis	NICOSULFURON	9	3		Possibly Resistant	2021-11-25	2021-12-09	2021-12-29
2732	WK13	2021 Survey - Waikato Maize	Digitaria sanguinalis	NICOSULFURON	2	0	0	Susceptible	2021-11-25	2021-12-09	2021-12-29
2967	WK14	2021 Survey - Waikato Maize	Digitaria sanguinalis	NICOSULFURON	4	0	0	Susceptible		2021-12-20	2022-01-13
2968	WK14	2021 Survey - Waikato Maize	Digitaria sanguinalis	NICOSULFURON	11	0	0	Susceptible		2021-12-15	2022-01-05
2968	WK14	2021 Survey - Waikato Maize	Digitaria sanguinalis	NICOSULFURON	1	0	0	Susceptible		2021-12-15	2022-01-05
2969	WK14	2021 Survey - Waikato Maize	Digitaria sanguinalis	NICOSULFURON	12	0	0	Susceptible		2021-12-09
3097	WK15	2021 Survey - Waikato Maize	Digitaria sanguinalis	NICOSULFURON	5	0	0	Susceptible		2021-12-20	2022-01-13
3098	WK15	2021 Survey - Waikato Maize	Digitaria sanguinalis	NICOSULFURON	11	0	0	Susceptible	2021-12-01	2021-12-20	2022-01-13
3099	WK15	2021 Survey - Waikato Maize	Digitaria sanguinalis	NICOSULFURON	8	8	100	Resistant		2021-12-20	2022-01-13
3100	WK15	2021 Survey - Waikato Maize	Digitaria sanguinalis	NICOSULFURON	15	10	67	Resistant		2021-12-20	2022-01-13
3102	WK15	2021 Survey - Waikato Maize	Digitaria sanguinalis	NICOSULFURON	10	0	0	Susceptible	2021-11-25	2021-12-09	2021-12-29
2521	WK16	2021 Survey - Waikato Maize	Digitaria sanguinalis	NICOSULFURON	12	0	0	Susceptible	2021-11-25	2021-12-09	2021-12-29
2875	WK18	2021 Survey - Waikato Maize	Digitaria sanguinalis	NICOSULFURON	12	2	17	Possibly Resistant	2021-12-01	2021-12-20	2022-01-13
2876	WK18	2021 Survey - Waikato Maize	Digitaria sanguinalis	NICOSULFURON	0	0		NA	2021-11-25	2021-12-15	2022-01-05
2877	WK18	2021 Survey - Waikato Maize	Digitaria sanguinalis	NICOSULFURON	0	0		NA	2021-11-26		2022-01-05
2878	WK18	2021 Survey - Waikato Maize	Digitaria sanguinalis	NICOSULFURON	7	0	0	Susceptible	2021-11-25	2021-12-09	2021-12-29
2879	WK18	2021 Survey - Waikato Maize	Digitaria sanguinalis	NICOSULFURON	3	0	0	Susceptible	2021-11-25	2021-12-09	2021-12-29
2880	WK18	2021 Survey - Waikato Maize	Digitaria sanguinalis	NICOSULFURON	4	2	50	Possibly Resistant	2021-11-25	2021-12-09	2021-12-29
4687	HB07	2022 Survey - Hawkes Bay	Panicum dichotomiflorum	Topramezone	0	0		NA	2023-03-10	2023-04-03	2023-04-11
4688	HB07	2022 Survey - Hawkes Bay	Panicum dichotomiflorum	Topramezone	0	0		NA	2023-03-09	2023-04-03	2023-04-11
2710	WK19	2021 Survey - Waikato Maize	Digitaria sanguinalis	NICOSULFURON	1	0	0	Susceptible	2021-12-02	2021-12-20	2022-01-13
2711	WK19	2021 Survey - Waikato Maize	Digitaria sanguinalis	NICOSULFURON	3	0	0	Susceptible		2021-12-20	2022-01-13
2712	WK19	2021 Survey - Waikato Maize	Digitaria sanguinalis	NICOSULFURON	0	0		NA	2021-11-25	2021-12-09	2021-12-29
2713	WK19	2021 Survey - Waikato Maize	Digitaria sanguinalis	NICOSULFURON	2	0	0	Susceptible	2021-11-26	2021-12-09	2021-12-29
2714	WK19	2021 Survey - Waikato Maize	Digitaria sanguinalis	NICOSULFURON	4	0	0	Susceptible		2021-12-20	2022-01-13
2715	WK19	2021 Survey - Waikato Maize	Digitaria sanguinalis	NICOSULFURON	2	0	0	Susceptible	2021-12-01	2021-12-20	2022-01-13
2716	WK19	2021 Survey - Waikato Maize	Digitaria sanguinalis	NICOSULFURON	7	5	71	Resistant		2021-12-20	2022-01-13
2717	WK19	2021 Survey - Waikato Maize	Digitaria sanguinalis	NICOSULFURON	1	0	0	Susceptible		2021-12-09	2021-12-29
3030	BP09	2021 Survey - Bay of Plenty Maize	Digitaria sanguinalis	NICOSULFURON	2	0	0	Susceptible		2021-12-20	2022-01-13
3031	BP09	2021 Survey - Bay of Plenty Maize	Digitaria sanguinalis	NICOSULFURON	5	0	0	Susceptible	2021-12-02	2021-12-20	2022-01-13
3032	BP09	2021 Survey - Bay of Plenty Maize	Digitaria sanguinalis	NICOSULFURON	2	0	0	Susceptible		2021-12-20	2022-01-13
3033	BP09	2021 Survey - Bay of Plenty Maize	Digitaria sanguinalis	NICOSULFURON	5	0	0	Susceptible	2021-12-03	2021-12-20	2022-01-13
2747	WK20	2021 Survey - Waikato Maize	Digitaria sanguinalis	NICOSULFURON	6	0	0	Susceptible	2021-12-02	2021-12-20	2022-01-13
2748	WK20	2021 Survey - Waikato Maize	Digitaria sanguinalis	NICOSULFURON	3	0	0	Susceptible	2021-11-25	2021-12-09	2021-12-29
2749	WK20	2021 Survey - Waikato Maize	Digitaria sanguinalis	NICOSULFURON	8	0	0	Susceptible		2021-12-20	2022-01-13
2750	WK20	2021 Survey - Waikato Maize	Digitaria sanguinalis	NICOSULFURON	5	2	40	Possibly Resistant	2021-12-02	2021-12-20	2022-01-13
2751	WK20	2021 Survey - Waikato Maize	Digitaria sanguinalis	NICOSULFURON	5	3	60	Possibly Resistant		2021-12-20	2022-01-13
2752	WK20	2021 Survey - Waikato Maize	Digitaria sanguinalis	NICOSULFURON	18	0	0	Susceptible		2021-12-20	2022-01-13
2753	WK20	2021 Survey - Waikato Maize	Digitaria sanguinalis	NICOSULFURON	11	4	36	Resistant		2021-12-20	2022-01-13
2676	WK21	2021 Survey - Waikato Maize	Digitaria sanguinalis	NICOSULFURON	2	0	0	Susceptible	2021-12-03	2021-12-20	2022-01-13
2677	WK21	2021 Survey - Waikato Maize	Digitaria sanguinalis	NICOSULFURON	7	0	0	Susceptible	2021-11-25	2021-12-09	2021-12-29
2651	WK22	2021 Survey - Waikato Maize	Digitaria sanguinalis	NICOSULFURON	11	0	0	Susceptible	2021-11-25	2021-12-09	2021-12-29
2652	WK22	2021 Survey - Waikato Maize	Digitaria sanguinalis	NICOSULFURON	4	0	0	Susceptible	2021-11-25	2021-12-09	2021-12-29
2653	WK22	2021 Survey - Waikato Maize	Digitaria sanguinalis	NICOSULFURON	9	0	0	Susceptible		2021-12-09
2953	WK23	2021 Survey - Waikato Maize	Digitaria sanguinalis	NICOSULFURON	4	0	0	Susceptible		2021-12-09	2021-12-29
2954	WK23	2021 Survey - Waikato Maize	Digitaria sanguinalis	NICOSULFURON	4	0	0	Susceptible	2021-11-25	2021-12-09	2021-12-29
2955	WK23	2021 Survey - Waikato Maize	Digitaria sanguinalis	NICOSULFURON	6	5	83	Resistant	2021-12-02	2021-12-20	2022-01-13
2956	WK23	2021 Survey - Waikato Maize	Digitaria sanguinalis	NICOSULFURON	6	6	100	Resistant		2021-12-20	2022-01-13
3796	WK24	2021 Survey - Waikato Maize	Digitaria sanguinalis	NICOSULFURON	17	7	41	Resistant	2021-12-03	2021-12-20	2022-01-13
3797	WK24	2021 Survey - Waikato Maize	Digitaria sanguinalis	NICOSULFURON	6	0	0	Susceptible	2021-12-01	2021-12-20	2022-01-13
3798	WK24	2021 Survey - Waikato Maize	Digitaria sanguinalis	NICOSULFURON	2	0	0	Susceptible	2021-12-03	2021-12-20	2022-01-13
2638	WK26	2021 Survey - Waikato Maize	Digitaria sanguinalis	NICOSULFURON	18	0	0	Susceptible	2021-11-25	2021-12-09	2021-12-29
2604	WK28	2021 Survey - Waikato Maize	Digitaria sanguinalis	NICOSULFURON	4	4	100	NA	2023-03-09	2023-04-03	2023-04-11
2605	WK28	2021 Survey - Waikato Maize	Digitaria sanguinalis	NICOSULFURON	8	8	100	Resistant	2021-12-01	2021-12-20	2022-01-13
2606	WK28	2021 Survey - Waikato Maize	Digitaria sanguinalis	NICOSULFURON	5	5	100	Resistant	2021-11-25	2021-12-09	2021-12-29
2607	WK28	2021 Survey - Waikato Maize	Digitaria sanguinalis	NICOSULFURON	3	3	100	Possibly Resistant	2021-11-26		2022-01-05
2620	WK28	2021 Survey - Waikato Maize	Digitaria sanguinalis	NICOSULFURON	15	15	100	NA	2023-03-13	2023-04-03	2023-04-11
3233	BP12	2021 Survey - Bay of Plenty Maize	Digitaria sanguinalis	NICOSULFURON	1	0	0	Susceptible		2021-12-20	2022-01-13
3233	BP12	2021 Survey - Bay of Plenty Maize	Digitaria sanguinalis	NICOSULFURON	0	0		NA		2021-12-20	2022-01-13
3234	BP12	2021 Survey - Bay of Plenty Maize	Digitaria sanguinalis	NICOSULFURON	1	0	0	Susceptible		2021-12-20	2022-01-13
3234	BP12	2021 Survey - Bay of Plenty Maize	Digitaria sanguinalis	NICOSULFURON	1	0	0	Susceptible		2021-12-20	2022-01-13
3235	BP12	2021 Survey - Bay of Plenty Maize	Digitaria sanguinalis	NICOSULFURON	1	0		Susceptible	2021-11-25	2021-12-09	2021-12-29
3236	BP12	2021 Survey - Bay of Plenty Maize	Digitaria sanguinalis	NICOSULFURON	0	0		NA	2021-11-25	2021-12-09	2021-12-29
3208	BP13	2021 Survey - Bay of Plenty Maize	Digitaria sanguinalis	NICOSULFURON	2	2	100	Possibly Resistant	2023-03-10	2023-04-03	2023-04-11
3210	BP13	2021 Survey - Bay of Plenty Maize	Digitaria sanguinalis	NICOSULFURON	1	1	100	Possibly Resistant	2023-03-10	2023-04-03	2023-04-11
3213	BP13	2021 Survey - Bay of Plenty Maize	Digitaria sanguinalis	NICOSULFURON	2	0	0	Susceptible	2021-12-03	2021-12-20	2022-01-13
3215	BP13	2021 Survey - Bay of Plenty Maize	Digitaria sanguinalis	NICOSULFURON	10	0	0	Susceptible	2021-12-01	2021-12-20	2022-01-13
3217	BP13	2021 Survey - Bay of Plenty Maize	Digitaria sanguinalis	NICOSULFURON	1	0	0	Susceptible		2021-12-20	2022-01-13
3217	BP13	2021 Survey - Bay of Plenty Maize	Digitaria sanguinalis	NICOSULFURON	2	0	0	Susceptible		2021-12-20	2022-01-13
3218	BP13	2021 Survey - Bay of Plenty Maize	Digitaria sanguinalis	NICOSULFURON	1	0	0	Susceptible	2021-11-25	2021-12-09	2021-12-29
3160	BP14	2021 Survey - Bay of Plenty Maize	Digitaria sanguinalis	NICOSULFURON	3	0	0	Susceptible		2021-12-09	2021-12-29
3241	BP15	2021 Survey - Bay of Plenty Maize	Digitaria sanguinalis	NICOSULFURON	0	0		NA	2021-11-25	2021-12-09	2021-12-29
3147	BP16	2021 Survey - Bay of Plenty Maize	Digitaria sanguinalis	NICOSULFURON	4	0	0	Susceptible		2021-12-09	2021-12-29
2815	WK29	2021 Survey - Waikato Maize	Digitaria sanguinalis	NICOSULFURON	0	0		NA	2021-11-25	2021-12-15	2022-01-05
2816	WK29	2021 Survey - Waikato Maize	Digitaria sanguinalis	NICOSULFURON	6	0	0	Susceptible	2021-12-01	2021-12-20	2022-01-13
2817	WK29	2021 Survey - Waikato Maize	Digitaria sanguinalis	NICOSULFURON	1	0	0	Susceptible		2021-12-20	2022-01-13
2819	WK29	2021 Survey - Waikato Maize	Digitaria sanguinalis	NICOSULFURON	0	0		NA	2021-11-26		2022-01-05
2866	WK30	2021 Survey - Waikato Maize	Digitaria sanguinalis	NICOSULFURON	0	0		NA	2021-11-26	2021-12-15	2022-01-05
2867	WK30	2021 Survey - Waikato Maize	Digitaria sanguinalis	NICOSULFURON	0	0		NA		2021-12-09
2537	WK31	2021 Survey - Waikato Maize	Digitaria sanguinalis	NICOSULFURON	7	0	0	Susceptible		2021-12-15	2022-01-05
2538	WK31	2021 Survey - Waikato Maize	Digitaria sanguinalis	NICOSULFURON	8	0	0	Susceptible	2021-11-26	2021-12-15	2022-01-05
2553	WK32	2021 Survey - Waikato Maize	Digitaria sanguinalis	NICOSULFURON	13	0	0	Susceptible	2021-11-25	2021-12-09	2021-12-29
2935	WK33	2021 Survey - Waikato Maize	Digitaria sanguinalis	NICOSULFURON	0	0		NA		2021-12-09	2021-12-29
2936	WK33	2021 Survey - Waikato Maize	Digitaria sanguinalis	NICOSULFURON	0	0		NA		2021-12-09	2021-12-29
2937	WK33	2021 Survey - Waikato Maize	Digitaria sanguinalis	NICOSULFURON	7	0	0	Susceptible	2021-11-25	2021-12-09	2021-12-29
2938	WK33	2021 Survey - Waikato Maize	Digitaria sanguinalis	NICOSULFURON	0	0		NA	2021-12-03	2021-12-20	2022-01-13
2939	WK33	2021 Survey - Waikato Maize	Digitaria sanguinalis	NICOSULFURON	2	0	0	Susceptible	2021-12-03	2021-12-20	2022-01-13
3087	WK34	2021 Survey - Waikato Maize	Digitaria sanguinalis	NICOSULFURON	17	0	0	Susceptible	2021-11-25	2021-12-09	2021-12-29
3088	WK34	2021 Survey - Waikato Maize	Digitaria sanguinalis	NICOSULFURON	10	2	20	Possibly Resistant		2021-12-09	2021-12-29
3089	WK34	2021 Survey - Waikato Maize	Digitaria sanguinalis	NICOSULFURON	8	0	0	Susceptible		2021-12-20	2022-01-13
3090	WK34	2021 Survey - Waikato Maize	Digitaria sanguinalis	NICOSULFURON	6	0	0	Susceptible	2021-11-26	2021-12-15	2022-01-05
3091	WK34	2021 Survey - Waikato Maize	Digitaria sanguinalis	NICOSULFURON	8	0	0	Susceptible	2021-11-25	2021-12-15	2022-01-05
2855	WK35	2021 Survey - Waikato Maize	Digitaria sanguinalis	NICOSULFURON	0	0		NA		2021-12-09	2021-12-29
4477	WE02	2022 Survey - Wairarapa	Solanum nigrum	ATRAZINE	0	0		NA	2023-06-16	2023-07-18	2023-07-25
4820	HB03	2022 Survey - Hawkes Bay	Digitaria sanguinalis	Topramezone	4	0	0	Susceptible		2023-03-13	2023-04-11
4821	HB03	2022 Survey - Hawkes Bay	Digitaria sanguinalis	Topramezone	3	0	0	Susceptible		2023-03-13	2023-04-11
4822	HB03	2022 Survey - Hawkes Bay	Digitaria sanguinalis	Topramezone	8	0	0	Susceptible		2023-03-13	2023-04-11
4477	WE02	2022 Survey - Wairarapa	Solanum nigrum	DICAMBA	0	0		NA	2023-06-16	2023-07-18	2023-07-25
4477	WE02	2022 Survey - Wairarapa	Solanum nigrum	NICOSULFURON	0	0		NA	2023-06-16	2023-07-18	2023-07-25
2604	WK28	2021 Survey - Waikato Maize	Digitaria sanguinalis	Topramezone	13	13	100	NA	2023-03-09	2023-04-03	2023-04-11
2620	WK28	2021 Survey - Waikato Maize	Digitaria sanguinalis	Topramezone	14	0	0	NA	2023-03-13	2023-04-03	2023-04-11
3208	BP13	2021 Survey - Bay of Plenty Maize	Digitaria sanguinalis	Topramezone	3	0	0	Susceptible	2023-03-10	2023-04-03	2023-04-11
3210	BP13	2021 Survey - Bay of Plenty Maize	Digitaria sanguinalis	Topramezone	0	0		NA	2023-03-10	2023-04-03	2023-04-11
3001	WK03	2021 Survey - Waikato Maize	Echinochloa crus-galli	NICOSULFURON	0	0		NA	2023-01-11	2023-02-01	2023-02-15
3002	WK03	2021 Survey - Waikato Maize	Echinochloa crus-galli	NICOSULFURON	2	0	0	Susceptible		2023-02-01	2023-02-15
4814	HB03	2022 Survey - Hawkes Bay	Echinochloa crus-galli	NICOSULFURON	0	0		NA	2023-01-11	2023-02-01	2023-02-15
4815	HB03	2022 Survey - Hawkes Bay	Echinochloa crus-galli	NICOSULFURON	0	0		NA	2023-01-11	2023-02-01	2023-02-15
4816	HB03	2022 Survey - Hawkes Bay	Echinochloa crus-galli	NICOSULFURON	0	0		NA	2023-01-11	2023-02-01	2023-02-15
4817	HB03	2022 Survey - Hawkes Bay	Echinochloa crus-galli	NICOSULFURON	0	0		NA	2023-01-11	2023-02-01	2023-02-15
4826	HB03	2022 Survey - Hawkes Bay	Echinochloa crus-galli	NICOSULFURON	0	0		NA	2023-01-10	2023-02-01	2023-02-15
2838	WK05	2021 Survey - Waikato Maize	Echinochloa crus-galli	NICOSULFURON	0	0		NA	2023-01-11	2023-02-01	2023-02-15
2839	WK05	2021 Survey - Waikato Maize	Echinochloa crus-galli	NICOSULFURON	0	0		NA	2023-01-11	2023-02-01	2023-02-15
2583	WK09	2021 Survey - Waikato Maize	Echinochloa crus-galli	NICOSULFURON	1	0	0	Susceptible	2023-01-10	2023-02-01	2023-02-15
2585	WK09	2021 Survey - Waikato Maize	Echinochloa crus-galli	NICOSULFURON	0	0		NA	2023-01-12	2023-02-01	2023-02-15
2586	WK09	2021 Survey - Waikato Maize	Echinochloa crus-galli	NICOSULFURON	0	0		NA	2023-01-10	2023-02-01	2023-02-15
2587	WK09	2021 Survey - Waikato Maize	Echinochloa crus-galli	NICOSULFURON	0	0		NA	2023-01-10	2023-02-01	2023-02-15
2843	WK10	2021 Survey - Waikato Maize	Echinochloa crus-galli	NICOSULFURON	0	0		NA	2023-01-11	2023-02-01	2023-02-15
4492	WE03	2022 Survey - Wairarapa	Echinochloa crus-galli	NICOSULFURON	2	0	0	Susceptible	2023-03-22	2023-04-12	2023-05-08
3057	BP07	2021 Survey - Bay of Plenty Maize	Echinochloa crus-galli	NICOSULFURON	0	0		NA	2023-01-12	2023-02-01	2023-02-15
3036	BP08	2021 Survey - Bay of Plenty Maize	Echinochloa crus-galli	NICOSULFURON	13	0	0	Susceptible	2023-01-11	2023-02-01	2023-02-15
3112	WK15	2021 Survey - Waikato Maize	Echinochloa crus-galli	NICOSULFURON	0	0		NA	2023-01-10	2023-02-01	2023-02-15
3113	WK15	2021 Survey - Waikato Maize	Echinochloa crus-galli	NICOSULFURON	0	0		NA	2023-01-11	2023-02-01	2023-02-15
3114	WK15	2021 Survey - Waikato Maize	Echinochloa crus-galli	NICOSULFURON	0	0		NA	2023-01-10	2023-02-01	2023-02-15
3115	WK15	2021 Survey - Waikato Maize	Echinochloa crus-galli	NICOSULFURON	0	0		NA	2023-01-10	2023-02-01	2023-02-15
3116	WK15	2021 Survey - Waikato Maize	Echinochloa crus-galli	NICOSULFURON	0	0		NA		2023-02-01	2023-02-15
2902	WK17	2021 Survey - Waikato Maize	Echinochloa crus-galli	NICOSULFURON	1	0	0	Susceptible	2023-01-11	2023-02-01	2023-02-15
2872	WK18	2021 Survey - Waikato Maize	Echinochloa crus-galli	NICOSULFURON	0	0		NA	2023-01-11	2023-02-01	2023-02-15
2874	WK18	2021 Survey - Waikato Maize	Echinochloa crus-galli	NICOSULFURON	0	0		NA	2023-01-12	2023-02-01	2023-02-15
4737	HB08	2022 Survey - Hawkes Bay	Digitaria sanguinalis	NICOSULFURON	6	3	50	Possibly Resistant		2023-03-13	2023-04-11
4738	HB08	2022 Survey - Hawkes Bay	Digitaria sanguinalis	NICOSULFURON	5	0	0	Susceptible		2023-03-13	2023-04-11
2707	WK19	2021 Survey - Waikato Maize	Echinochloa crus-galli	NICOSULFURON	3	0	0	Susceptible	2023-01-10	2023-02-01	2023-02-15
2708	WK19	2021 Survey - Waikato Maize	Echinochloa crus-galli	NICOSULFURON	4	0	0	Susceptible	2023-01-11	2023-02-01	2023-02-15
2709	WK19	2021 Survey - Waikato Maize	Echinochloa crus-galli	NICOSULFURON	0	0		NA		2023-02-01	2023-02-15
2758	WK20	2021 Survey - Waikato Maize	Echinochloa crus-galli	NICOSULFURON	1	0	0	Susceptible	2023-01-11	2023-02-01	2023-02-15
2759	WK20	2021 Survey - Waikato Maize	Echinochloa crus-galli	NICOSULFURON	0	0		NA	2023-01-10	2023-02-01	2023-02-15
2689	WK21	2021 Survey - Waikato Maize	Echinochloa crus-galli	NICOSULFURON	0	0		NA	2023-01-10	2023-02-01	2023-02-15
2690	WK21	2021 Survey - Waikato Maize	Echinochloa crus-galli	NICOSULFURON	0	0		NA	2023-01-11	2023-02-01	2023-02-15
2691	WK21	2021 Survey - Waikato Maize	Echinochloa crus-galli	NICOSULFURON	0	0		NA	2023-01-11	2023-02-01	2023-02-15
2692	WK21	2021 Survey - Waikato Maize	Echinochloa crus-galli	NICOSULFURON	1	0	0	Susceptible	2023-01-10	2023-02-01	2023-02-15
2693	WK21	2021 Survey - Waikato Maize	Echinochloa crus-galli	NICOSULFURON	0	0		NA	2023-01-10	2023-02-01	2023-02-15
2951	WK23	2021 Survey - Waikato Maize	Echinochloa crus-galli	NICOSULFURON	0	0		NA	2023-01-11	2023-02-01	2023-02-15
3784	WK24	2021 Survey - Waikato Maize	Echinochloa crus-galli	NICOSULFURON	1	0	0	Susceptible		2023-02-01	2023-02-15
3791	WK24	2021 Survey - Waikato Maize	Echinochloa crus-galli	NICOSULFURON	13	0	0	Susceptible		2023-02-01	2023-02-15
2598	WK28	2021 Survey - Waikato Maize	Echinochloa crus-galli	NICOSULFURON	0	0		NA	2023-01-11	2023-02-01	2023-02-15
3205	BP13	2021 Survey - Bay of Plenty Maize	Echinochloa crus-galli	NICOSULFURON	13	0	0	Susceptible	2023-01-11	2023-02-01	2023-02-15
2539	WK31	2021 Survey - Waikato Maize	Echinochloa crus-galli	NICOSULFURON	0	0		NA	2023-01-11	2023-02-01	2023-02-15
2540	WK31	2021 Survey - Waikato Maize	Echinochloa crus-galli	NICOSULFURON	6	0	0	Susceptible	2023-01-11	2023-02-01	2023-02-15
2541	WK31	2021 Survey - Waikato Maize	Echinochloa crus-galli	NICOSULFURON	0	0		NA	2023-01-10	2023-02-01	2023-02-15
2542	WK31	2021 Survey - Waikato Maize	Echinochloa crus-galli	NICOSULFURON	0	0		NA	2023-01-11	2023-02-01	2023-02-15
2556	WK32	2021 Survey - Waikato Maize	Echinochloa crus-galli	NICOSULFURON	13	0	0	Susceptible	2023-01-10	2023-02-01	2023-02-15
2557	WK32	2021 Survey - Waikato Maize	Echinochloa crus-galli	NICOSULFURON	15	0	0	Susceptible	2023-01-11	2023-02-01	2023-02-15
2940	WK33	2021 Survey - Waikato Maize	Echinochloa crus-galli	NICOSULFURON	0	0		NA	2023-01-11	2023-02-01	2023-02-15
2941	WK33	2021 Survey - Waikato Maize	Echinochloa crus-galli	NICOSULFURON	0	0		NA	2023-01-11	2023-02-01	2023-02-15
2942	WK33	2021 Survey - Waikato Maize	Echinochloa crus-galli	NICOSULFURON	0	0		NA	2023-01-10	2023-02-01	2023-02-15
3080	WK34	2021 Survey - Waikato Maize	Echinochloa crus-galli	NICOSULFURON	2	0	0	Susceptible	2023-01-10	2023-02-01	2023-02-15
3081	WK34	2021 Survey - Waikato Maize	Echinochloa crus-galli	NICOSULFURON	0	0		NA	2023-01-11	2023-02-01	2023-02-15
3082	WK34	2021 Survey - Waikato Maize	Echinochloa crus-galli	NICOSULFURON	0	0		NA	2023-01-11	2023-02-01	2023-02-15
2512	WK36	2021 Survey - Waikato Maize	Echinochloa crus-galli	NICOSULFURON	1	0	0	Susceptible	2023-01-11	2023-02-01	2023-02-15
4737	HB08	2022 Survey - Hawkes Bay	Digitaria sanguinalis	Topramezone	11	0	0	Susceptible		2023-03-13	2023-04-11
4738	HB08	2022 Survey - Hawkes Bay	Digitaria sanguinalis	Topramezone	7	0	0	Susceptible		2023-03-13	2023-04-11
3001	WK03	2021 Survey - Waikato Maize	Echinochloa crus-galli	Topramezone	0	0		NA	2023-01-11	2023-02-01	2023-02-15
3002	WK03	2021 Survey - Waikato Maize	Echinochloa crus-galli	Topramezone	0	0		NA		2023-02-01	2023-02-15
4814	HB03	2022 Survey - Hawkes Bay	Echinochloa crus-galli	Topramezone	1	0	0	Susceptible	2023-01-11	2023-02-01	2023-02-15
4815	HB03	2022 Survey - Hawkes Bay	Echinochloa crus-galli	Topramezone	1	0	0	Susceptible	2023-01-11	2023-02-01	2023-02-15
4816	HB03	2022 Survey - Hawkes Bay	Echinochloa crus-galli	Topramezone	1	0	0	Susceptible	2023-01-11	2023-02-01	2023-02-15
4817	HB03	2022 Survey - Hawkes Bay	Echinochloa crus-galli	Topramezone	0	0		NA	2023-01-11	2023-02-01	2023-02-15
4826	HB03	2022 Survey - Hawkes Bay	Echinochloa crus-galli	Topramezone	4	0	0	Susceptible	2023-01-10	2023-02-01	2023-02-15
2838	WK05	2021 Survey - Waikato Maize	Echinochloa crus-galli	Topramezone	0	0		NA	2023-01-11	2023-02-01	2023-02-15
2839	WK05	2021 Survey - Waikato Maize	Echinochloa crus-galli	Topramezone	0	0		NA	2023-01-11	2023-02-01	2023-02-15
2583	WK09	2021 Survey - Waikato Maize	Echinochloa crus-galli	Topramezone	4	0	0	Susceptible	2023-01-10	2023-02-01	2023-02-15
2585	WK09	2021 Survey - Waikato Maize	Echinochloa crus-galli	Topramezone	0	0		NA	2023-01-12	2023-02-01	2023-02-15
2586	WK09	2021 Survey - Waikato Maize	Echinochloa crus-galli	Topramezone	0	0		NA	2023-01-10	2023-02-01	2023-02-15
2587	WK09	2021 Survey - Waikato Maize	Echinochloa crus-galli	Topramezone	0	0		NA	2023-01-10	2023-02-01	2023-02-15
2843	WK10	2021 Survey - Waikato Maize	Echinochloa crus-galli	Topramezone	0	0		NA	2023-01-11	2023-02-01	2023-02-15
3057	BP07	2021 Survey - Bay of Plenty Maize	Echinochloa crus-galli	Topramezone	0	0		NA	2023-01-12	2023-02-01	2023-02-15
3036	BP08	2021 Survey - Bay of Plenty Maize	Echinochloa crus-galli	Topramezone	15	0	0	Susceptible	2023-01-11	2023-02-01	2023-02-15
3112	WK15	2021 Survey - Waikato Maize	Echinochloa crus-galli	Topramezone	0	0		NA	2023-01-10	2023-02-01	2023-02-15
3113	WK15	2021 Survey - Waikato Maize	Echinochloa crus-galli	Topramezone	0	0		NA	2023-01-11	2023-02-01	2023-02-15
3114	WK15	2021 Survey - Waikato Maize	Echinochloa crus-galli	Topramezone	0	0		NA	2023-01-10	2023-02-01	2023-02-15
3115	WK15	2021 Survey - Waikato Maize	Echinochloa crus-galli	Topramezone	1	0	0	Susceptible	2023-01-10	2023-02-01	2023-02-15
3116	WK15	2021 Survey - Waikato Maize	Echinochloa crus-galli	Topramezone	0	0		NA		2023-02-01	2023-02-15
2902	WK17	2021 Survey - Waikato Maize	Echinochloa crus-galli	Topramezone	0	0		NA	2023-01-11	2023-02-01	2023-02-15
2872	WK18	2021 Survey - Waikato Maize	Echinochloa crus-galli	Topramezone	0	0		NA	2023-01-11	2023-02-01	2023-02-15
2874	WK18	2021 Survey - Waikato Maize	Echinochloa crus-galli	Topramezone	0	0		NA	2023-01-12	2023-02-01	2023-02-15
4731	HB08	2022 Survey - Hawkes Bay	Echinochloa crus-galli	NICOSULFURON	1	0	0	Susceptible	2023-01-10	2023-02-01	2023-02-15
4732	HB08	2022 Survey - Hawkes Bay	Echinochloa crus-galli	NICOSULFURON	0	0		NA	2023-01-11	2023-02-01	2023-02-15
2707	WK19	2021 Survey - Waikato Maize	Echinochloa crus-galli	Topramezone	1	0	0	Susceptible	2023-01-10	2023-02-01	2023-02-15
2708	WK19	2021 Survey - Waikato Maize	Echinochloa crus-galli	Topramezone	0	0		NA	2023-01-11	2023-02-01	2023-02-15
2709	WK19	2021 Survey - Waikato Maize	Echinochloa crus-galli	Topramezone	0	0		NA		2023-02-01	2023-02-15
2758	WK20	2021 Survey - Waikato Maize	Echinochloa crus-galli	Topramezone	1	0	0	Susceptible	2023-01-11	2023-02-01	2023-02-15
2759	WK20	2021 Survey - Waikato Maize	Echinochloa crus-galli	Topramezone	0	0		NA	2023-01-10	2023-02-01	2023-02-15
2689	WK21	2021 Survey - Waikato Maize	Echinochloa crus-galli	Topramezone	1	0	0	Susceptible	2023-01-10	2023-02-01	2023-02-15
2690	WK21	2021 Survey - Waikato Maize	Echinochloa crus-galli	Topramezone	3	0	0	Susceptible	2023-01-11	2023-02-01	2023-02-15
2691	WK21	2021 Survey - Waikato Maize	Echinochloa crus-galli	Topramezone	0	0		NA	2023-01-11	2023-02-01	2023-02-15
2692	WK21	2021 Survey - Waikato Maize	Echinochloa crus-galli	Topramezone	3	0	0	Susceptible	2023-01-10	2023-02-01	2023-02-15
2693	WK21	2021 Survey - Waikato Maize	Echinochloa crus-galli	Topramezone	1	0	0	Susceptible	2023-01-10	2023-02-01	2023-02-15
2951	WK23	2021 Survey - Waikato Maize	Echinochloa crus-galli	Topramezone	0	0		NA	2023-01-11	2023-02-01	2023-02-15
3784	WK24	2021 Survey - Waikato Maize	Echinochloa crus-galli	Topramezone	2	0	0	Susceptible		2023-02-01	2023-02-15
3791	WK24	2021 Survey - Waikato Maize	Echinochloa crus-galli	Topramezone	15	0	0	Susceptible		2023-02-01	2023-02-15
2598	WK28	2021 Survey - Waikato Maize	Echinochloa crus-galli	Topramezone	1	0	0	Susceptible	2023-01-11	2023-02-01	2023-02-15
3205	BP13	2021 Survey - Bay of Plenty Maize	Echinochloa crus-galli	Topramezone	13	0	0	Susceptible	2023-01-11	2023-02-01	2023-02-15
2539	WK31	2021 Survey - Waikato Maize	Echinochloa crus-galli	Topramezone	1	0	0	Susceptible	2023-01-11	2023-02-01	2023-02-15
2540	WK31	2021 Survey - Waikato Maize	Echinochloa crus-galli	Topramezone	4	0	0	Susceptible	2023-01-11	2023-02-01	2023-02-15
2541	WK31	2021 Survey - Waikato Maize	Echinochloa crus-galli	Topramezone	3	0	0	Susceptible	2023-01-10	2023-02-01	2023-02-15
2542	WK31	2021 Survey - Waikato Maize	Echinochloa crus-galli	Topramezone	0	0		NA	2023-01-11	2023-02-01	2023-02-15
2556	WK32	2021 Survey - Waikato Maize	Echinochloa crus-galli	Topramezone	14	0	0	Susceptible	2023-01-10	2023-02-01	2023-02-15
2557	WK32	2021 Survey - Waikato Maize	Echinochloa crus-galli	Topramezone	15	0	0	Susceptible	2023-01-11	2023-02-01	2023-02-15
2940	WK33	2021 Survey - Waikato Maize	Echinochloa crus-galli	Topramezone	0	0		NA	2023-01-11	2023-02-01	2023-02-15
2941	WK33	2021 Survey - Waikato Maize	Echinochloa crus-galli	Topramezone	0	0		NA	2023-01-11	2023-02-01	2023-02-15
2942	WK33	2021 Survey - Waikato Maize	Echinochloa crus-galli	Topramezone	0	0		NA	2023-01-10	2023-02-01	2023-02-15
3080	WK34	2021 Survey - Waikato Maize	Echinochloa crus-galli	Topramezone	0	0		NA	2023-01-10	2023-02-01	2023-02-15
3081	WK34	2021 Survey - Waikato Maize	Echinochloa crus-galli	Topramezone	0	0		NA	2023-01-11	2023-02-01	2023-02-15
3082	WK34	2021 Survey - Waikato Maize	Echinochloa crus-galli	Topramezone	0	0		NA	2023-01-11	2023-02-01	2023-02-15
2512	WK36	2021 Survey - Waikato Maize	Echinochloa crus-galli	Topramezone	3	0	0	Susceptible	2023-01-11	2023-02-01	2023-02-15
4731	HB08	2022 Survey - Hawkes Bay	Echinochloa crus-galli	Topramezone	0	0		NA	2023-01-10	2023-02-01	2023-02-15
4732	HB08	2022 Survey - Hawkes Bay	Echinochloa crus-galli	Topramezone	0	0		NA	2023-01-11	2023-02-01	2023-02-15
2736	WK13	2021 Survey - Waikato Maize	Fallopia convolvulus	ATRAZINE	0	0		NA	2022-11-01		2022-12-12
2737	WK13	2021 Survey - Waikato Maize	Fallopia convolvulus	ATRAZINE	0	0		NA	2022-11-01		2022-12-12
2738	WK13	2021 Survey - Waikato Maize	Fallopia convolvulus	ATRAZINE	0	0		NA	2022-11-01		2022-12-12
3092	WK15	2021 Survey - Waikato Maize	Fallopia convolvulus	ATRAZINE	2	0	0	Susceptible	2022-11-01		2022-12-12
2522	WK16	2021 Survey - Waikato Maize	Fallopia convolvulus	ATRAZINE	6	0	0	Susceptible	2022-11-01		2022-12-12
3799	WK24	2021 Survey - Waikato Maize	Fallopia convolvulus	ATRAZINE	0	0		NA	2022-11-01		2022-12-12
3800	WK24	2021 Survey - Waikato Maize	Fallopia convolvulus	ATRAZINE	2	0	0	Susceptible	2022-11-01		2022-12-12
2794	WK25	2021 Survey - Waikato Maize	Fallopia convolvulus	ATRAZINE	0	0		NA	2022-11-01		2022-12-12
2599	WK28	2021 Survey - Waikato Maize	Fallopia convolvulus	ATRAZINE	1	0	0	Susceptible	2022-11-01		2022-12-12
3155	BP14	2021 Survey - Bay of Plenty Maize	Fallopia convolvulus	ATRAZINE	1	0	0	Susceptible	2022-11-01		2022-12-12
2543	WK31	2021 Survey - Waikato Maize	Fallopia convolvulus	ATRAZINE	1	0	0	Susceptible	2022-11-01		2022-12-12
2546	WK31	2021 Survey - Waikato Maize	Fallopia convolvulus	ATRAZINE	0	0		NA	2022-11-01		2022-12-12
2547	WK31	2021 Survey - Waikato Maize	Fallopia convolvulus	ATRAZINE	0	0		NA	2022-11-01		2022-12-12
2565	WK32	2021 Survey - Waikato Maize	Fallopia convolvulus	ATRAZINE	2	0	0	Susceptible	2022-11-01		2022-12-12
2567	WK32	2021 Survey - Waikato Maize	Fallopia convolvulus	ATRAZINE	2	0	0	Susceptible	2022-11-01		2022-12-12
2736	WK13	2021 Survey - Waikato Maize	Fallopia convolvulus	DICAMBA	0	0		NA	2022-11-01		2022-12-12
2737	WK13	2021 Survey - Waikato Maize	Fallopia convolvulus	DICAMBA	0	0		NA	2022-11-01		2022-12-12
2738	WK13	2021 Survey - Waikato Maize	Fallopia convolvulus	DICAMBA	0	0		NA	2022-11-01		2022-12-12
3092	WK15	2021 Survey - Waikato Maize	Fallopia convolvulus	DICAMBA	1	0	0	Susceptible	2022-11-01		2022-12-12
2522	WK16	2021 Survey - Waikato Maize	Fallopia convolvulus	DICAMBA	3	0	0	Susceptible	2022-11-01		2022-12-12
3799	WK24	2021 Survey - Waikato Maize	Fallopia convolvulus	DICAMBA	0	0		NA	2022-11-01		2022-12-12
3800	WK24	2021 Survey - Waikato Maize	Fallopia convolvulus	DICAMBA	0	0		NA	2022-11-01		2022-12-12
2794	WK25	2021 Survey - Waikato Maize	Fallopia convolvulus	DICAMBA	0	0		NA	2022-11-01		2022-12-12
2599	WK28	2021 Survey - Waikato Maize	Fallopia convolvulus	DICAMBA	0	0		NA	2022-11-01		2022-12-12
3155	BP14	2021 Survey - Bay of Plenty Maize	Fallopia convolvulus	DICAMBA	0	0		NA	2022-11-01		2022-12-12
2543	WK31	2021 Survey - Waikato Maize	Fallopia convolvulus	DICAMBA	1	0	0	Susceptible	2022-11-01		2022-12-12
2546	WK31	2021 Survey - Waikato Maize	Fallopia convolvulus	DICAMBA	0	0		NA	2022-11-01		2022-12-12
2547	WK31	2021 Survey - Waikato Maize	Fallopia convolvulus	DICAMBA	0	0		NA	2022-11-01		2022-12-12
2565	WK32	2021 Survey - Waikato Maize	Fallopia convolvulus	DICAMBA	0	0		NA	2022-11-01		2022-12-12
2567	WK32	2021 Survey - Waikato Maize	Fallopia convolvulus	DICAMBA	1	0	0	Susceptible	2022-11-01		2022-12-12
2736	WK13	2021 Survey - Waikato Maize	Fallopia convolvulus	NICOSULFURON	0	0		NA	2022-11-01		2022-12-12
2737	WK13	2021 Survey - Waikato Maize	Fallopia convolvulus	NICOSULFURON	0	0		NA	2022-11-01		2022-12-12
2738	WK13	2021 Survey - Waikato Maize	Fallopia convolvulus	NICOSULFURON	0	0		NA	2022-11-01		2022-12-12
3092	WK15	2021 Survey - Waikato Maize	Fallopia convolvulus	NICOSULFURON	0	0		NA	2022-11-01		2022-12-12
2522	WK16	2021 Survey - Waikato Maize	Fallopia convolvulus	NICOSULFURON	5	0	0	Susceptible	2022-11-01		2022-12-12
3799	WK24	2021 Survey - Waikato Maize	Fallopia convolvulus	NICOSULFURON	0	0		NA	2022-11-01		2022-12-12
3800	WK24	2021 Survey - Waikato Maize	Fallopia convolvulus	NICOSULFURON	2	0	0	Susceptible	2022-11-01		2022-12-12
2794	WK25	2021 Survey - Waikato Maize	Fallopia convolvulus	NICOSULFURON	0	0		NA	2022-11-01		2022-12-12
2599	WK28	2021 Survey - Waikato Maize	Fallopia convolvulus	NICOSULFURON	2	0	0	Susceptible	2022-11-01		2022-12-12
3155	BP14	2021 Survey - Bay of Plenty Maize	Fallopia convolvulus	NICOSULFURON	2	0	0	Susceptible	2022-11-01		2022-12-12
2543	WK31	2021 Survey - Waikato Maize	Fallopia convolvulus	NICOSULFURON	3	0	0	Susceptible	2022-11-01		2022-12-12
2546	WK31	2021 Survey - Waikato Maize	Fallopia convolvulus	NICOSULFURON	0	0		NA	2022-11-01		2022-12-12
2547	WK31	2021 Survey - Waikato Maize	Fallopia convolvulus	NICOSULFURON	0	0		NA	2022-11-01		2022-12-12
2565	WK32	2021 Survey - Waikato Maize	Fallopia convolvulus	NICOSULFURON	2	0	0	Susceptible	2022-11-01		2022-12-12
2567	WK32	2021 Survey - Waikato Maize	Fallopia convolvulus	NICOSULFURON	2	0	0	Susceptible	2022-11-01		2022-12-12
3143	BP04	2021 Survey - Bay of Plenty Maize	Panicum dichotomiflorum	NICOSULFURON	0	0		NA	2023-03-13	2023-04-03	2023-04-11
3144	BP04	2021 Survey - Bay of Plenty Maize	Panicum dichotomiflorum	NICOSULFURON	0	0		NA	2023-03-10	2023-04-03	2023-04-11
3145	BP04	2021 Survey - Bay of Plenty Maize	Panicum dichotomiflorum	NICOSULFURON	3	0	0	Susceptible	2023-03-10	2023-04-03	2023-04-11
3146	BP04	2021 Survey - Bay of Plenty Maize	Panicum dichotomiflorum	NICOSULFURON	0	0		NA	2023-03-15	2023-04-03	2023-04-11
4462	WE01	2022 Survey - Wairarapa	Echinochloa crus-galli	NICOSULFURON	6	0	0	Susceptible	2023-01-10	2023-02-01	2023-02-15
4462	WE01	2022 Survey - Wairarapa	Echinochloa crus-galli	Topramezone	3	0	0	Susceptible	2023-01-10	2023-02-01	2023-02-15
4668	HB02	2022 Survey - Hawkes Bay	Amaranthus powellii	ATRAZINE	5	0	0	Susceptible	2022-11-17	2022-11-29	2022-12-12
4669	HB02	2022 Survey - Hawkes Bay	Amaranthus powellii	ATRAZINE	5	0	0	Susceptible	2022-11-17	2022-11-29	2022-12-12
4670	HB02	2022 Survey - Hawkes Bay	Amaranthus powellii	ATRAZINE	0	0		NA	2022-11-17	2022-11-29	2022-12-12
3125	BP03	2021 Survey - Bay of Plenty Maize	Panicum dichotomiflorum	NICOSULFURON	0	0		NA	2023-03-10	2023-04-03	2023-04-11
3126	BP03	2021 Survey - Bay of Plenty Maize	Panicum dichotomiflorum	NICOSULFURON	0	0		NA	2023-03-10	2023-04-03	2023-04-11
3221	BP06	2021 Survey - Bay of Plenty Maize	Panicum dichotomiflorum	NICOSULFURON	0	0		NA	2023-03-13	2023-04-03	2023-04-11
3222	BP06	2021 Survey - Bay of Plenty Maize	Panicum dichotomiflorum	NICOSULFURON	0	0		NA	2023-03-14	2023-04-03	2023-04-11
2852	WK10	2021 Survey - Waikato Maize	Panicum dichotomiflorum	NICOSULFURON	1	0	0	Susceptible	2023-03-14	2023-04-03	2023-04-11
2963	WK14	2021 Survey - Waikato Maize	Panicum dichotomiflorum	NICOSULFURON	0	0		NA	2023-03-14	2023-04-03	2023-04-11
2964	WK14	2021 Survey - Waikato Maize	Panicum dichotomiflorum	NICOSULFURON	0	0		NA	2023-03-14	2023-04-03	2023-04-11
2905	WK17	2021 Survey - Waikato Maize	Panicum dichotomiflorum	NICOSULFURON	0	0		NA	2023-03-15	2023-04-03	2023-04-11
3024	BP09	2021 Survey - Bay of Plenty Maize	Panicum dichotomiflorum	NICOSULFURON	1	0	0	Susceptible	2023-03-10	2023-04-03	2023-04-11
3025	BP09	2021 Survey - Bay of Plenty Maize	Panicum dichotomiflorum	NICOSULFURON	0	0		NA	2023-03-09	2023-04-03	2023-04-11
3027	BP09	2021 Survey - Bay of Plenty Maize	Panicum dichotomiflorum	NICOSULFURON	0	0		NA	2023-03-10	2023-04-03	2023-04-11
2683	WK21	2021 Survey - Waikato Maize	Panicum dichotomiflorum	NICOSULFURON	0	0		NA	2023-03-13	2023-04-03	2023-04-11
2684	WK21	2021 Survey - Waikato Maize	Panicum dichotomiflorum	NICOSULFURON	0	0		NA	2023-03-13	2023-04-03	2023-04-11
2685	WK21	2021 Survey - Waikato Maize	Panicum dichotomiflorum	NICOSULFURON	0	0		NA	2023-03-13	2023-04-03	2023-04-11
2958	WK23	2021 Survey - Waikato Maize	Panicum dichotomiflorum	NICOSULFURON	0	0		NA	2023-03-14	2023-04-03	2023-04-11
2959	WK23	2021 Survey - Waikato Maize	Panicum dichotomiflorum	NICOSULFURON	0	0		NA	2023-03-15	2023-04-03	2023-04-11
2634	WK26	2021 Survey - Waikato Maize	Panicum dichotomiflorum	NICOSULFURON	1	0	0	Susceptible	2023-03-10	2023-04-03	2023-04-11
2635	WK26	2021 Survey - Waikato Maize	Panicum dichotomiflorum	NICOSULFURON	0	0		NA	2023-03-10	2023-04-03	2023-04-11
3186	BP10	2021 Survey - Bay of Plenty Maize	Panicum dichotomiflorum	NICOSULFURON	0	0		NA	2023-03-10	2023-04-03	2023-04-11
3187	BP10	2021 Survey - Bay of Plenty Maize	Panicum dichotomiflorum	NICOSULFURON	0	0		NA	2023-03-09	2023-04-03	2023-04-11
3188	BP10	2021 Survey - Bay of Plenty Maize	Panicum dichotomiflorum	NICOSULFURON	2	0	0	Susceptible	2023-03-09	2023-04-03	2023-04-11
2662	WK27	2021 Survey - Waikato Maize	Panicum dichotomiflorum	NICOSULFURON	2	0	0	Susceptible	2023-03-14	2023-04-03	2023-04-11
3211	BP13	2021 Survey - Bay of Plenty Maize	Panicum dichotomiflorum	NICOSULFURON	0	0		NA	2023-03-09	2023-04-03	2023-04-11
3212	BP13	2021 Survey - Bay of Plenty Maize	Panicum dichotomiflorum	NICOSULFURON	0	0		NA	2023-03-10	2023-04-03	2023-04-11
3242	BP15	2021 Survey - Bay of Plenty Maize	Panicum dichotomiflorum	NICOSULFURON	1	0	0	Susceptible	2023-03-15	2023-04-03	2023-04-11
3243	BP15	2021 Survey - Bay of Plenty Maize	Panicum dichotomiflorum	NICOSULFURON	2	0	0	Susceptible	2023-03-13	2023-04-03	2023-04-11
3244	BP15	2021 Survey - Bay of Plenty Maize	Panicum dichotomiflorum	NICOSULFURON	0	0		NA	2023-03-13	2023-04-03	2023-04-11
3148	BP16	2021 Survey - Bay of Plenty Maize	Panicum dichotomiflorum	NICOSULFURON	0	0		NA	2023-03-10	2023-04-03	2023-04-11
2803	WK29	2021 Survey - Bay of Plenty Maize	Panicum dichotomiflorum	NICOSULFURON	1	0	0	Susceptible	2023-03-15	2023-04-03	2023-04-11
2804	WK29	2021 Survey - Bay of Plenty Maize	Panicum dichotomiflorum	NICOSULFURON	0	0		NA	2023-03-13	2023-04-03	2023-04-11
2804	WK29	2021 Survey - Bay of Plenty Maize	Panicum dichotomiflorum	NICOSULFURON	0	0		NA	2023-03-13	2023-04-03	2023-04-11
2805	WK29	2021 Survey - Bay of Plenty Maize	Panicum dichotomiflorum	NICOSULFURON	1	0	0	Susceptible	2023-03-14	2023-04-03	2023-04-11
2806	WK29	2021 Survey - Waikato Maize	Panicum dichotomiflorum	NICOSULFURON	0	0		NA	2023-03-14	2023-04-03	2023-04-11
2555	WK32	2021 Survey - Waikato Maize	Panicum dichotomiflorum	NICOSULFURON	0	0		NA	2023-03-10	2023-04-03	2023-04-11
2511	WK36	2021 Survey - Waikato Maize	Panicum dichotomiflorum	NICOSULFURON	0	0		NA	2023-03-10	2023-04-03	2023-04-11
3143	BP04	2021 Survey - Bay of Plenty Maize	Panicum dichotomiflorum	Topramezone	0	0		NA	2023-03-13	2023-04-03	2023-04-11
3144	BP04	2021 Survey - Bay of Plenty Maize	Panicum dichotomiflorum	Topramezone	0	0		NA	2023-03-10	2023-04-03	2023-04-11
3145	BP04	2021 Survey - Bay of Plenty Maize	Panicum dichotomiflorum	Topramezone	2	0	0	Susceptible	2023-03-10	2023-04-03	2023-04-11
3146	BP04	2021 Survey - Bay of Plenty Maize	Panicum dichotomiflorum	Topramezone	0	0		NA	2023-03-15	2023-04-03	2023-04-11
4668	HB02	2022 Survey - Hawkes Bay	Amaranthus powellii	DICAMBA	3	0	0	Susceptible	2022-11-17	2022-11-29	2022-12-12
4669	HB02	2022 Survey - Hawkes Bay	Amaranthus powellii	DICAMBA	3	0	0	Susceptible	2022-11-17	2022-11-29	2022-12-12
4670	HB02	2022 Survey - Hawkes Bay	Amaranthus powellii	DICAMBA	1	0	0	Susceptible	2022-11-17	2022-11-29	2022-12-12
4668	HB02	2022 Survey - Hawkes Bay	Amaranthus powellii	NICOSULFURON	10	0	0	Susceptible	2022-11-17	2022-11-29	2022-12-12
4669	HB02	2022 Survey - Hawkes Bay	Amaranthus powellii	NICOSULFURON	2	0	0	Susceptible	2022-11-17	2022-11-29	2022-12-12
3125	BP03	2021 Survey - Bay of Plenty Maize	Panicum dichotomiflorum	Topramezone	0	0		NA	2023-03-10	2023-04-03	2023-04-11
3126	BP03	2021 Survey - Bay of Plenty Maize	Panicum dichotomiflorum	Topramezone	0	0		NA	2023-03-10	2023-04-03	2023-04-11
3221	BP06	2021 Survey - Bay of Plenty Maize	Panicum dichotomiflorum	Topramezone	0	0		NA	2023-03-13	2023-04-03	2023-04-11
3222	BP06	2021 Survey - Bay of Plenty Maize	Panicum dichotomiflorum	Topramezone	2	0	0	Susceptible	2023-03-14	2023-04-03	2023-04-11
2852	WK10	2021 Survey - Waikato Maize	Panicum dichotomiflorum	Topramezone	1	0	0	Susceptible	2023-03-14	2023-04-03	2023-04-11
2963	WK14	2021 Survey - Waikato Maize	Panicum dichotomiflorum	Topramezone	0	0		NA	2023-03-14	2023-04-03	2023-04-11
2964	WK14	2021 Survey - Waikato Maize	Panicum dichotomiflorum	Topramezone	0	0		NA	2023-03-14	2023-04-03	2023-04-11
2905	WK17	2021 Survey - Waikato Maize	Panicum dichotomiflorum	Topramezone	0	0		NA	2023-03-15	2023-04-03	2023-04-11
3024	BP09	2021 Survey - Bay of Plenty Maize	Panicum dichotomiflorum	Topramezone	2	0	0	Susceptible	2023-03-10	2023-04-03	2023-04-11
3025	BP09	2021 Survey - Bay of Plenty Maize	Panicum dichotomiflorum	Topramezone	0	0		NA	2023-03-09	2023-04-03	2023-04-11
3027	BP09	2021 Survey - Bay of Plenty Maize	Panicum dichotomiflorum	Topramezone	1	0	0	Susceptible	2023-03-10	2023-04-03	2023-04-11
2683	WK21	2021 Survey - Waikato Maize	Panicum dichotomiflorum	Topramezone	1	0	0	Susceptible	2023-03-13	2023-04-03	2023-04-11
2684	WK21	2021 Survey - Waikato Maize	Panicum dichotomiflorum	Topramezone	0	0		NA	2023-03-13	2023-04-03	2023-04-11
2685	WK21	2021 Survey - Waikato Maize	Panicum dichotomiflorum	Topramezone	0	0		NA	2023-03-13	2023-04-03	2023-04-11
2958	WK23	2021 Survey - Waikato Maize	Panicum dichotomiflorum	Topramezone	0	0		NA	2023-03-14	2023-04-03	2023-04-11
2959	WK23	2021 Survey - Waikato Maize	Panicum dichotomiflorum	Topramezone	0	0		NA	2023-03-15	2023-04-03	2023-04-11
2634	WK26	2021 Survey - Waikato Maize	Panicum dichotomiflorum	Topramezone	1	0	0	Susceptible	2023-03-10	2023-04-03	2023-04-11
2635	WK26	2021 Survey - Waikato Maize	Panicum dichotomiflorum	Topramezone	0	0		NA	2023-03-10	2023-04-03	2023-04-11
3186	BP10	2021 Survey - Bay of Plenty Maize	Panicum dichotomiflorum	Topramezone	0	0		NA	2023-03-10	2023-04-03	2023-04-11
3187	BP10	2021 Survey - Bay of Plenty Maize	Panicum dichotomiflorum	Topramezone	1	0	0	Susceptible	2023-03-09	2023-04-03	2023-04-11
3188	BP10	2021 Survey - Bay of Plenty Maize	Panicum dichotomiflorum	Topramezone	1	0	0	Susceptible	2023-03-09	2023-04-03	2023-04-11
2662	WK27	2021 Survey - Waikato Maize	Panicum dichotomiflorum	Topramezone	4	0	0	Susceptible	2023-03-14	2023-04-03	2023-04-11
3211	BP13	2021 Survey - Bay of Plenty Maize	Panicum dichotomiflorum	Topramezone	0	0		NA	2023-03-09	2023-04-03	2023-04-11
3212	BP13	2021 Survey - Bay of Plenty Maize	Panicum dichotomiflorum	Topramezone	0	0		NA	2023-03-10	2023-04-03	2023-04-11
3242	BP15	2021 Survey - Bay of Plenty Maize	Panicum dichotomiflorum	Topramezone	2	0	0	Susceptible	2023-03-15	2023-04-03	2023-04-11
3243	BP15	2021 Survey - Bay of Plenty Maize	Panicum dichotomiflorum	Topramezone	1	0	0	Susceptible	2023-03-13	2023-04-03	2023-04-11
3244	BP15	2021 Survey - Bay of Plenty Maize	Panicum dichotomiflorum	Topramezone	0	0		NA	2023-03-13	2023-04-03	2023-04-11
3148	BP16	2021 Survey - Bay of Plenty Maize	Panicum dichotomiflorum	Topramezone	0	0		NA	2023-03-10	2023-04-03	2023-04-11
2803	WK29	2021 Survey - Bay of Plenty Maize	Panicum dichotomiflorum	Topramezone	0	0		NA	2023-03-15	2023-04-03	2023-04-11
2804	WK29	2021 Survey - Bay of Plenty Maize	Panicum dichotomiflorum	Topramezone	0	0		NA	2023-03-13	2023-04-03	2023-04-11
2804	WK29	2021 Survey - Bay of Plenty Maize	Panicum dichotomiflorum	Topramezone	1	0	0	Susceptible	2023-03-13	2023-04-03	2023-04-11
2805	WK29	2021 Survey - Bay of Plenty Maize	Panicum dichotomiflorum	Topramezone	1	0	0	Susceptible	2023-03-14	2023-04-03	2023-04-11
2806	WK29	2021 Survey - Waikato Maize	Panicum dichotomiflorum	Topramezone	1	0	0	Susceptible	2023-03-14	2023-04-03	2023-04-11
2555	WK32	2021 Survey - Waikato Maize	Panicum dichotomiflorum	Topramezone	0	0		NA	2023-03-10	2023-04-03	2023-04-11
2511	WK36	2021 Survey - Waikato Maize	Panicum dichotomiflorum	Topramezone	0	0		NA	2023-03-10	2023-04-03	2023-04-11
4646	HB11	2022 Survey - Hawkes Bay	Panicum mileaceum	NICOSULFURON	5	0	0	Susceptible	2023-03-10	2023-03-29	2023-04-11
4647	HB11	2022 Survey - Hawkes Bay	Panicum mileaceum	NICOSULFURON	1	0	0	Susceptible	2023-03-10	2023-03-29	2023-04-11
4646	HB11	2022 Survey - Hawkes Bay	Panicum mileaceum	Topramezone	4	0	0	Susceptible	2023-03-10	2023-03-29	2023-04-11
4647	HB11	2022 Survey - Hawkes Bay	Panicum mileaceum	Topramezone	9	0	0	Susceptible	2023-03-10	2023-03-29	2023-04-11
3280	BP01	2021 Survey - Bay of Plenty Maize	Persicaria decipiens	ATRAZINE	2	0	0	Susceptible	2021-11-09	2021-11-29	2021-12-20
3281	BP01	2021 Survey - Bay of Plenty Maize	Persicaria decipiens	ATRAZINE	2	0	0	Susceptible	2021-11-09	2021-11-29	2021-12-20
3282	BP01	2021 Survey - Bay of Plenty Maize	Persicaria decipiens	ATRAZINE	0	0		NA	2021-11-09	2021-11-29	2021-12-20
3283	BP01	2021 Survey - Bay of Plenty Maize	Persicaria decipiens	ATRAZINE	2	0	0	Susceptible	2021-11-09	2021-11-29	2021-12-20
3284	BP01	2021 Survey - Bay of Plenty Maize	Persicaria decipiens	ATRAZINE	7	0	0	Susceptible	2021-11-09	2021-11-29	2021-12-20
3034	BP02	2021 Survey - Bay of Plenty Maize	Persicaria decipiens	ATRAZINE	2	0	0	Susceptible	2021-11-09	2021-11-29	2021-12-20
3280	BP01	2021 Survey - Bay of Plenty Maize	Persicaria decipiens	DICAMBA	1	0	0	Susceptible	2021-11-09	2021-11-29	2021-12-29
3281	BP01	2021 Survey - Bay of Plenty Maize	Persicaria decipiens	DICAMBA	3	0	0	Susceptible	2021-11-09	2021-11-29	2021-12-29
3282	BP01	2021 Survey - Bay of Plenty Maize	Persicaria decipiens	DICAMBA	0	0		NA	2021-11-09	2021-11-29	2021-12-29
3283	BP01	2021 Survey - Bay of Plenty Maize	Persicaria decipiens	DICAMBA	5	0	0	Susceptible	2021-11-09	2021-11-29	2021-12-29
3284	BP01	2021 Survey - Bay of Plenty Maize	Persicaria decipiens	DICAMBA	3	0	0	Susceptible	2021-11-09	2021-11-29	2021-12-29
3034	BP02	2021 Survey - Bay of Plenty Maize	Persicaria decipiens	DICAMBA	2	0	0	Susceptible	2021-11-09	2021-11-29	2021-12-29
3280	BP01	2021 Survey - Bay of Plenty Maize	Persicaria decipiens	NICOSULFURON	0	0		NA	2021-11-09	2021-11-29	2022-01-05
3281	BP01	2021 Survey - Bay of Plenty Maize	Persicaria decipiens	NICOSULFURON	4	0	0	Susceptible	2021-11-09	2021-11-29	2022-01-05
3282	BP01	2021 Survey - Bay of Plenty Maize	Persicaria decipiens	NICOSULFURON	1	0	0	Susceptible	2021-11-09	2021-11-29	2022-01-05
3283	BP01	2021 Survey - Bay of Plenty Maize	Persicaria decipiens	NICOSULFURON	2	0	0	Susceptible	2021-11-09	2021-11-29	2022-01-05
3284	BP01	2021 Survey - Bay of Plenty Maize	Persicaria decipiens	NICOSULFURON	2	0	0	Susceptible	2021-11-09	2021-11-29	2022-01-05
3034	BP02	2021 Survey - Bay of Plenty Maize	Persicaria decipiens	NICOSULFURON	4	0	0	Susceptible	2021-11-09	2021-11-29	2022-01-05
2515	WK16	2021 Survey - Waikato Maize	Persicaria hydropiper	ATRAZINE	0	0		NA	2021-11-09	2021-11-29	2021-12-20
2515	WK16	2021 Survey - Waikato Maize	Persicaria hydropiper	DICAMBA	0	0		NA	2021-11-09	2021-11-29	2021-12-29
2515	WK16	2021 Survey - Waikato Maize	Persicaria hydropiper	NICOSULFURON	0	0		NA	2021-11-09	2021-11-29	2022-01-05
3163	BP05	2021 Survey - Bay of Plenty Maize	Persicaria lapathifolia	ATRAZINE	3	0	0	Susceptible	2021-11-04	2021-11-24	2021-12-21
3164	BP05	2021 Survey - Bay of Plenty Maize	Persicaria lapathifolia	ATRAZINE	7	0	0	Susceptible	2021-11-05	2021-11-24	2021-12-21
3165	BP05	2021 Survey - Bay of Plenty Maize	Persicaria lapathifolia	ATRAZINE	1	0	0	Susceptible	2021-11-08	2021-11-29	2021-12-20
3166	BP05	2021 Survey - Bay of Plenty Maize	Persicaria lapathifolia	ATRAZINE	9	0	0	Susceptible	2021-11-08	2021-11-29	2021-12-20
3167	BP05	2021 Survey - Bay of Plenty Maize	Persicaria lapathifolia	ATRAZINE	7	0	0	Susceptible	2021-11-08	2021-11-29	2021-12-20
3168	BP05	2021 Survey - Bay of Plenty Maize	Persicaria lapathifolia	ATRAZINE	4	0	0	Susceptible	2021-11-08	2021-11-29	2021-12-20
3169	BP05	2021 Survey - Bay of Plenty Maize	Persicaria lapathifolia	ATRAZINE	11	0	0	Susceptible	2021-11-08	2021-11-29	2021-12-20
3170	BP05	2021 Survey - Bay of Plenty Maize	Persicaria lapathifolia	ATRAZINE	5	0	0	Susceptible	2021-11-08	2021-11-29	2021-12-20
3171	BP05	2021 Survey - Bay of Plenty Maize	Persicaria lapathifolia	ATRAZINE	9	0	0	Susceptible	2021-11-08	2021-11-29	2021-12-20
2781	WK11	2021 Survey - Waikato Maize	Persicaria lapathifolia	ATRAZINE	6	0	0	Susceptible	2021-11-08	2021-11-29	2021-12-20
2885	WK18	2021 Survey - Waikato Maize	Persicaria lapathifolia	ATRAZINE	6	0	0	Susceptible	2021-11-08	2021-11-29	2021-12-20
2886	WK18	2021 Survey - Waikato Maize	Persicaria lapathifolia	ATRAZINE	7	0	0	Susceptible	2021-11-04
2887	WK18	2021 Survey - Waikato Maize	Persicaria lapathifolia	ATRAZINE	8	0	0	Susceptible	2021-11-08	2021-11-29	2021-12-20
2888	WK18	2021 Survey - Waikato Maize	Persicaria lapathifolia	ATRAZINE	6	0	0	Susceptible	2021-11-08	2021-11-29	2022-01-05
2889	WK18	2021 Survey - Waikato Maize	Persicaria lapathifolia	ATRAZINE	1	0	0	Susceptible	2021-11-05	2021-11-24	2021-12-21
2891	WK18	2021 Survey - Waikato Maize	Persicaria lapathifolia	ATRAZINE	2	0	0	Susceptible	2021-11-05	2021-11-24	2021-12-21
2892	WK18	2021 Survey - Waikato Maize	Persicaria lapathifolia	ATRAZINE	5	0	0	Susceptible	2021-11-08	2021-11-29	2021-12-20
2893	WK18	2021 Survey - Waikato Maize	Persicaria lapathifolia	ATRAZINE	2	0	0	Susceptible	2021-11-08	2021-11-29	2021-12-20
2706	WK19	2021 Survey - Waikato Maize	Persicaria lapathifolia	ATRAZINE	5	0	0	Susceptible	2021-11-04		2021-12-21
3786	WK24	2021 Survey - Waikato Maize	Persicaria lapathifolia	ATRAZINE	6	0	0	Susceptible	2021-11-04		2021-12-21
2549	WK31	2021 Survey - Waikato Maize	Persicaria lapathifolia	ATRAZINE	2	0	0	Susceptible	2021-11-04	2021-11-24	2021-12-20
3163	BP05	2021 Survey - Bay of Plenty Maize	Persicaria lapathifolia	DICAMBA	5	0	0	Susceptible	2021-11-04	2021-11-24	2021-12-21
3164	BP05	2021 Survey - Bay of Plenty Maize	Persicaria lapathifolia	DICAMBA	3	0	0	Susceptible	2021-11-05	2021-11-24	2021-12-29
3165	BP05	2021 Survey - Bay of Plenty Maize	Persicaria lapathifolia	DICAMBA	2	0	0	Susceptible	2021-11-08	2021-11-29	2021-12-29
3166	BP05	2021 Survey - Bay of Plenty Maize	Persicaria lapathifolia	DICAMBA	5	0	0	Susceptible	2021-11-08	2021-11-29	2021-12-29
3167	BP05	2021 Survey - Bay of Plenty Maize	Persicaria lapathifolia	DICAMBA	8	0	0	Susceptible	2021-11-08	2021-11-29	2021-12-29
3168	BP05	2021 Survey - Bay of Plenty Maize	Persicaria lapathifolia	DICAMBA	2	0	0	Susceptible	2021-11-08	2021-11-29	2021-12-29
3169	BP05	2021 Survey - Bay of Plenty Maize	Persicaria lapathifolia	DICAMBA	11	0	0	Susceptible	2021-11-08	2021-11-29	2021-12-29
3170	BP05	2021 Survey - Bay of Plenty Maize	Persicaria lapathifolia	DICAMBA	1	0	0	Susceptible	2021-11-08	2021-11-29	2021-12-29
3171	BP05	2021 Survey - Bay of Plenty Maize	Persicaria lapathifolia	DICAMBA	14	0	0	Susceptible	2021-11-08	2021-11-29	2021-12-29
2781	WK11	2021 Survey - Waikato Maize	Persicaria lapathifolia	DICAMBA	5	0	0	Susceptible	2021-11-08	2021-11-29	2021-12-29
2885	WK18	2021 Survey - Waikato Maize	Persicaria lapathifolia	DICAMBA	9	0	0	Susceptible	2021-11-08	2021-11-29	2021-12-29
2886	WK18	2021 Survey - Waikato Maize	Persicaria lapathifolia	DICAMBA	6	0	0	Susceptible	2021-11-04
2887	WK18	2021 Survey - Waikato Maize	Persicaria lapathifolia	DICAMBA	8	0	0	Susceptible	2021-11-08	2021-11-29	2021-12-29
2888	WK18	2021 Survey - Waikato Maize	Persicaria lapathifolia	DICAMBA	7	0	0	Susceptible	2021-11-08	2021-11-29	2021-12-29
2889	WK18	2021 Survey - Waikato Maize	Persicaria lapathifolia	DICAMBA	3	0	0	Susceptible	2021-11-05	2021-11-24	2021-12-29
2891	WK18	2021 Survey - Waikato Maize	Persicaria lapathifolia	DICAMBA	3	0	0	Susceptible	2021-11-05	2021-11-24	2021-12-21
2892	WK18	2021 Survey - Waikato Maize	Persicaria lapathifolia	DICAMBA	3	0	0	Susceptible	2021-11-08	2021-11-29	2021-12-29
2893	WK18	2021 Survey - Waikato Maize	Persicaria lapathifolia	DICAMBA	1	0	0	Susceptible	2021-11-08	2021-11-29	2021-12-29
2706	WK19	2021 Survey - Waikato Maize	Persicaria lapathifolia	DICAMBA	1	0	0	Susceptible	2021-11-04		2021-12-21
3786	WK24	2021 Survey - Waikato Maize	Persicaria lapathifolia	DICAMBA	4	0	0	Susceptible	2021-11-04		2021-12-21
2549	WK31	2021 Survey - Waikato Maize	Persicaria lapathifolia	DICAMBA	11	0	0	Susceptible	2021-11-04	2021-11-24	2021-12-20
3163	BP05	2021 Survey - Bay of Plenty Maize	Persicaria lapathifolia	NICOSULFURON	11	0	0	Susceptible	2021-11-04	2021-11-24	2022-01-05
3164	BP05	2021 Survey - Bay of Plenty Maize	Persicaria lapathifolia	NICOSULFURON	4	0	0	Susceptible	2021-11-05	2021-11-24	2022-01-05
3165	BP05	2021 Survey - Bay of Plenty Maize	Persicaria lapathifolia	NICOSULFURON	1	0	0	Susceptible	2021-11-08	2021-11-29	2022-01-05
3166	BP05	2021 Survey - Bay of Plenty Maize	Persicaria lapathifolia	NICOSULFURON	6	0	0	Susceptible	2021-11-08	2021-11-29	2022-01-05
3167	BP05	2021 Survey - Bay of Plenty Maize	Persicaria lapathifolia	NICOSULFURON	2	0	0	Susceptible	2021-11-08	2021-11-29	2022-01-05
3168	BP05	2021 Survey - Bay of Plenty Maize	Persicaria lapathifolia	NICOSULFURON	2	0	0	Susceptible	2021-11-08	2021-11-29	2022-01-05
3169	BP05	2021 Survey - Bay of Plenty Maize	Persicaria lapathifolia	NICOSULFURON	7	0	0	Susceptible	2021-11-08	2021-11-29	2022-01-05
3170	BP05	2021 Survey - Bay of Plenty Maize	Persicaria lapathifolia	NICOSULFURON	2	0	0	Susceptible	2021-11-08	2021-11-29	2022-01-05
3171	BP05	2021 Survey - Bay of Plenty Maize	Persicaria lapathifolia	NICOSULFURON	7	0	0	Susceptible	2021-11-08	2021-11-29	2022-01-05
2781	WK11	2021 Survey - Waikato Maize	Persicaria lapathifolia	NICOSULFURON	5	0	0	Susceptible	2021-11-08	2021-11-29	2022-01-05
2885	WK18	2021 Survey - Waikato Maize	Persicaria lapathifolia	NICOSULFURON	3	0	0	Susceptible	2021-11-08	2021-11-29	2022-01-05
2886	WK18	2021 Survey - Waikato Maize	Persicaria lapathifolia	NICOSULFURON	6	0	0	Susceptible	2021-11-04
2887	WK18	2021 Survey - Waikato Maize	Persicaria lapathifolia	NICOSULFURON	9	0	0	Susceptible	2021-11-08	2021-11-29	2022-01-05
2888	WK18	2021 Survey - Waikato Maize	Persicaria lapathifolia	NICOSULFURON	2	0	0	Susceptible	2021-11-08	2021-11-29	2022-01-05
2889	WK18	2021 Survey - Waikato Maize	Persicaria lapathifolia	NICOSULFURON	2	0	0	Susceptible	2021-11-05	2021-11-24	2022-01-05
2890	WK18	2021 Survey - Waikato Maize	Persicaria lapathifolia	NICOSULFURON	2	0	0	Susceptible	2021-12-03	2021-12-20	2022-01-13
2891	WK18	2021 Survey - Waikato Maize	Persicaria lapathifolia	NICOSULFURON	6	0	0	Susceptible	2021-11-05	2021-11-24	2022-01-05
2892	WK18	2021 Survey - Waikato Maize	Persicaria lapathifolia	NICOSULFURON	6	0	0	Susceptible	2021-11-08	2021-11-29	2022-01-05
2893	WK18	2021 Survey - Waikato Maize	Persicaria lapathifolia	NICOSULFURON	1	0	0	Susceptible	2021-11-08	2021-11-29	2022-01-05
2706	WK19	2021 Survey - Waikato Maize	Persicaria lapathifolia	NICOSULFURON	1	0	0	Susceptible	2021-11-04		2022-01-05
3786	WK24	2021 Survey - Waikato Maize	Persicaria lapathifolia	NICOSULFURON	2	0	0	Susceptible	2021-11-04		2022-01-05
2549	WK31	2021 Survey - Waikato Maize	Persicaria lapathifolia	NICOSULFURON	10	0	0	Susceptible	2021-11-04	2021-11-24	2022-01-05
3276	BP01	2021 Survey - Bay of Plenty Maize	Persicaria maculosa	ATRAZINE	6	0	0	Susceptible	2021-11-04	2021-11-24	2021-12-21
3003	WK03	2021 Survey - Waikato Maize	Persicaria maculosa	ATRAZINE	6	0	0	Susceptible	2021-11-05	2021-11-24	2021-12-21
3004	WK03	2021 Survey - Waikato Maize	Persicaria maculosa	ATRAZINE	6	0	0	Susceptible	2021-11-04	2021-11-24	2022-01-05
3162	BP05	2021 Survey - Bay of Plenty Maize	Persicaria maculosa	ATRAZINE	4	0	0	Susceptible	2021-11-04	2021-11-24	2022-01-05
2588	WK09	2021 Survey - Waikato Maize	Persicaria maculosa	ATRAZINE	3	0	0	Susceptible	2021-11-08	2021-11-29	2021-12-20
2589	WK09	2021 Survey - Waikato Maize	Persicaria maculosa	ATRAZINE	14	0	0	Susceptible	2021-11-08	2021-11-29	2021-12-20
2590	WK09	2021 Survey - Waikato Maize	Persicaria maculosa	ATRAZINE	4	0	0	Susceptible	2021-11-08	2021-11-29	2022-01-05
2591	WK09	2021 Survey - Waikato Maize	Persicaria maculosa	ATRAZINE	7	0	0	Susceptible	2021-11-08	2021-11-29	2022-01-05
2592	WK09	2021 Survey - Waikato Maize	Persicaria maculosa	ATRAZINE	8	0	0	Susceptible	2021-11-08	2021-11-29	2021-12-20
2593	WK09	2021 Survey - Waikato Maize	Persicaria maculosa	ATRAZINE	6	0	0	Susceptible	2021-11-05	2021-11-24	2021-12-21
2594	WK09	2021 Survey - Waikato Maize	Persicaria maculosa	ATRAZINE	6	0	0	Susceptible	2021-11-05	2021-11-24	2022-01-05
2595	WK09	2021 Survey - Waikato Maize	Persicaria maculosa	ATRAZINE	10	0	0	Susceptible	2021-11-08	2021-11-29	2021-12-20
2596	WK09	2021 Survey - Waikato Maize	Persicaria maculosa	ATRAZINE	8	0	0	Susceptible	2021-11-04	2021-11-24	2021-12-21
3046	BP08	2021 Survey - Bay of Plenty Maize	Persicaria maculosa	ATRAZINE	5	0	0	Susceptible	2021-11-05		2022-01-05
3048	BP08	2021 Survey - Bay of Plenty Maize	Persicaria maculosa	ATRAZINE	0	0		Susceptible	2021-11-04
2743	WK13	2021 Survey - Waikato Maize	Persicaria maculosa	ATRAZINE	3	0	0	Susceptible	2021-11-05	2021-11-24	2021-12-21
2744	WK13	2021 Survey - Waikato Maize	Persicaria maculosa	ATRAZINE	9	0	0	Susceptible	2021-11-05	2021-11-24	2021-12-21
2745	WK13	2021 Survey - Waikato Maize	Persicaria maculosa	ATRAZINE	1	0	0	Susceptible	2021-11-05		2022-01-05
3118	WK15	2021 Survey - Waikato Maize	Persicaria maculosa	ATRAZINE	6	0	0	Susceptible	2021-11-05		2022-01-05
3119	WK15	2021 Survey - Waikato Maize	Persicaria maculosa	ATRAZINE	9	0	0	Susceptible	2021-11-05	2021-11-24	2021-12-21
3120	WK15	2021 Survey - Waikato Maize	Persicaria maculosa	ATRAZINE	8	0	0	Susceptible	2021-11-04	2021-11-24	2022-01-05
3121	WK15	2021 Survey - Waikato Maize	Persicaria maculosa	ATRAZINE	5	0	0	Susceptible	2021-11-04	2021-11-24	2021-12-21
3122	WK15	2021 Survey - Waikato Maize	Persicaria maculosa	ATRAZINE	14	0	0	Susceptible	2021-11-05	2021-11-24	2021-12-21
2516	WK16	2021 Survey - Waikato Maize	Persicaria maculosa	ATRAZINE	12	0	0	Susceptible	2021-11-04	2021-11-24	2022-01-05
2952	WK23	2021 Survey - Waikato Maize	Persicaria maculosa	ATRAZINE	1	0	0	Susceptible	2021-11-04	2021-11-24	2022-01-05
2636	WK26	2021 Survey - Waikato Maize	Persicaria maculosa	ATRAZINE	0	0		NA	2021-11-04	2021-11-24	2022-01-05
2612	WK28	2021 Survey - Waikato Maize	Persicaria maculosa	ATRAZINE	9	0	0	Susceptible	2021-11-04	2021-11-24	2021-12-21
2613	WK28	2021 Survey - Waikato Maize	Persicaria maculosa	ATRAZINE	0	0		NA	2021-11-04	2021-11-24	2021-12-21
2615	WK28	2021 Survey - Waikato Maize	Persicaria maculosa	ATRAZINE	8	0	0	Susceptible	2021-11-04	2021-11-24	2021-12-21
2868	WK30	2021 Survey - Waikato Maize	Persicaria maculosa	ATRAZINE	0	0		NA	2021-11-04	2021-11-24	2022-01-05
2869	WK30	2021 Survey - Waikato Maize	Persicaria maculosa	ATRAZINE	2	0	0	Susceptible	2021-11-05	2021-11-24	2021-12-21
2551	WK31	2021 Survey - Waikato Maize	Persicaria maculosa	ATRAZINE	10	0	0	Susceptible	2021-11-05	2021-11-24	2021-12-21
2552	WK31	2021 Survey - Waikato Maize	Persicaria maculosa	ATRAZINE	7	0	0	Susceptible	2021-11-04	2021-11-24	2021-12-21
2572	WK32	2021 Survey - Waikato Maize	Persicaria maculosa	ATRAZINE	2	0	0	Susceptible	2021-11-05	2021-11-24	2021-12-21
2573	WK32	2021 Survey - Waikato Maize	Persicaria maculosa	ATRAZINE	12	0	0	Susceptible	2021-11-04	2021-11-24	2021-12-21
2574	WK32	2021 Survey - Waikato Maize	Persicaria maculosa	ATRAZINE	8	0	0	Susceptible	2021-11-05	2021-11-24	2021-12-21
2575	WK32	2021 Survey - Waikato Maize	Persicaria maculosa	ATRAZINE	9	0	0	Susceptible	2021-11-05	2021-11-24	2021-12-21
2932	WK33	2021 Survey - Waikato Maize	Persicaria maculosa	ATRAZINE	0	0		NA	2021-11-04	2021-11-24	2022-01-05
2513	WK36	2021 Survey - Waikato Maize	Persicaria maculosa	ATRAZINE	6	0	0	Susceptible	2021-11-04	2021-11-24	2022-01-05
2514	WK36	2021 Survey - Waikato Maize	Persicaria maculosa	ATRAZINE	8	0	0	Susceptible	2021-11-05	2021-11-24	2021-12-21
3276	BP01	2021 Survey - Bay of Plenty Maize	Persicaria maculosa	DICAMBA	7	0	0	Susceptible	2021-11-04	2021-11-24	2021-12-21
3003	WK03	2021 Survey - Waikato Maize	Persicaria maculosa	DICAMBA	5	0	0	Susceptible	2021-11-05	2021-11-24	2021-12-21
3004	WK03	2021 Survey - Waikato Maize	Persicaria maculosa	DICAMBA	6	0	0	Susceptible	2021-11-04	2021-11-24	2021-12-29
3162	BP05	2021 Survey - Bay of Plenty Maize	Persicaria maculosa	DICAMBA	3	0	0	Susceptible	2021-11-04	2021-11-24	2021-12-29
2588	WK09	2021 Survey - Waikato Maize	Persicaria maculosa	DICAMBA	3	0	0	Susceptible	2021-11-08	2021-11-29	2021-12-29
2589	WK09	2021 Survey - Waikato Maize	Persicaria maculosa	DICAMBA	14	0	0	Susceptible	2021-11-08	2021-11-29	2021-12-29
2590	WK09	2021 Survey - Waikato Maize	Persicaria maculosa	DICAMBA	9	0	0	Susceptible	2021-11-08	2021-11-29	2021-12-29
2591	WK09	2021 Survey - Waikato Maize	Persicaria maculosa	DICAMBA	3	0	0	Susceptible	2021-11-08	2021-11-29	2021-12-29
2592	WK09	2021 Survey - Waikato Maize	Persicaria maculosa	DICAMBA	3	0	0	Susceptible	2021-11-08	2021-11-29	2021-12-29
2593	WK09	2021 Survey - Waikato Maize	Persicaria maculosa	DICAMBA	4	0	0	Susceptible	2021-11-05	2021-11-24	2021-12-21
2594	WK09	2021 Survey - Waikato Maize	Persicaria maculosa	DICAMBA	3	0	0	Susceptible	2021-11-05	2021-11-24	2022-01-05
2595	WK09	2021 Survey - Waikato Maize	Persicaria maculosa	DICAMBA	7	0	0	Susceptible	2021-11-08	2021-11-29	2021-12-29
2596	WK09	2021 Survey - Waikato Maize	Persicaria maculosa	DICAMBA	8	0	0	Susceptible	2021-11-04	2021-11-24	2021-12-21
3046	BP08	2021 Survey - Bay of Plenty Maize	Persicaria maculosa	DICAMBA	5	0	0	Susceptible	2021-11-05		2022-01-05
3048	BP08	2021 Survey - Bay of Plenty Maize	Persicaria maculosa	DICAMBA	5	0	0	Susceptible	2021-11-04
2743	WK13	2021 Survey - Waikato Maize	Persicaria maculosa	DICAMBA	1	0	0	Susceptible	2021-11-05	2021-11-24	2021-12-21
2744	WK13	2021 Survey - Waikato Maize	Persicaria maculosa	DICAMBA	10	0	0	Susceptible	2021-11-05	2021-11-24	2021-12-21
2745	WK13	2021 Survey - Waikato Maize	Persicaria maculosa	DICAMBA	2	0	0	Susceptible	2021-11-05		2022-01-05
3118	WK15	2021 Survey - Waikato Maize	Persicaria maculosa	DICAMBA	4	0	0	Susceptible	2021-11-05		2022-01-05
3119	WK15	2021 Survey - Waikato Maize	Persicaria maculosa	DICAMBA	6	0	0	Susceptible	2021-11-05	2021-11-24	2021-12-21
3120	WK15	2021 Survey - Waikato Maize	Persicaria maculosa	DICAMBA	10	0	0	Susceptible	2021-11-04	2021-11-24	2021-12-29
3121	WK15	2021 Survey - Waikato Maize	Persicaria maculosa	DICAMBA	3	0	0	Susceptible	2021-11-04	2021-11-24	2021-12-21
3122	WK15	2021 Survey - Waikato Maize	Persicaria maculosa	DICAMBA	13	0	0	Susceptible	2021-11-05	2021-11-24	2021-12-21
2516	WK16	2021 Survey - Waikato Maize	Persicaria maculosa	DICAMBA	10	0	0	Susceptible	2021-11-04	2021-11-24	2021-12-29
2952	WK23	2021 Survey - Waikato Maize	Persicaria maculosa	DICAMBA	1	0	0	Susceptible	2021-11-04	2021-11-24	2021-12-29
2636	WK26	2021 Survey - Waikato Maize	Persicaria maculosa	DICAMBA	0	0		NA	2021-11-04	2021-11-24	2021-12-29
2612	WK28	2021 Survey - Waikato Maize	Persicaria maculosa	DICAMBA	9	0	0	Susceptible	2021-11-04	2021-11-24	2021-12-21
2613	WK28	2021 Survey - Waikato Maize	Persicaria maculosa	DICAMBA	0	0		NA	2021-11-04	2021-11-24	2021-12-21
2615	WK28	2021 Survey - Waikato Maize	Persicaria maculosa	DICAMBA	9	0	0	Susceptible	2021-11-04	2021-11-24	2021-12-21
2868	WK30	2021 Survey - Waikato Maize	Persicaria maculosa	DICAMBA	1	0	0	Susceptible	2021-11-04	2021-11-24	2021-12-29
2869	WK30	2021 Survey - Waikato Maize	Persicaria maculosa	DICAMBA	1	0	0	Susceptible	2021-11-05	2021-11-24	2021-12-21
2551	WK31	2021 Survey - Waikato Maize	Persicaria maculosa	DICAMBA	8	0	0	Susceptible	2021-11-05	2021-11-24	2021-12-21
2552	WK31	2021 Survey - Waikato Maize	Persicaria maculosa	DICAMBA	0	0		NA	2021-11-04	2021-11-24	2021-12-21
2572	WK32	2021 Survey - Waikato Maize	Persicaria maculosa	DICAMBA	3	0	0	Susceptible	2021-11-05	2021-11-24	2021-12-21
2573	WK32	2021 Survey - Waikato Maize	Persicaria maculosa	DICAMBA	5	0	0	Susceptible	2021-11-04	2021-11-24	2021-12-21
2574	WK32	2021 Survey - Waikato Maize	Persicaria maculosa	DICAMBA	13	0	0	Susceptible	2021-11-05	2021-11-24	2021-12-21
2575	WK32	2021 Survey - Waikato Maize	Persicaria maculosa	DICAMBA	14	0	0	Susceptible	2021-11-05	2021-11-24	2021-12-21
2932	WK33	2021 Survey - Waikato Maize	Persicaria maculosa	DICAMBA	2	0	0	Susceptible	2021-11-04	2021-11-24	2021-12-29
2513	WK36	2021 Survey - Waikato Maize	Persicaria maculosa	DICAMBA	3	0	0	Susceptible	2021-11-04	2021-11-24	2021-12-29
2514	WK36	2021 Survey - Waikato Maize	Persicaria maculosa	DICAMBA	10	0	0	Susceptible	2021-11-05	2021-11-24	2021-12-21
3276	BP01	2021 Survey - Bay of Plenty Maize	Persicaria maculosa	NICOSULFURON	8	0	0	Susceptible	2021-11-04	2021-11-24	2022-01-05
3003	WK03	2021 Survey - Waikato Maize	Persicaria maculosa	NICOSULFURON	4	0	0	Susceptible	2021-11-05	2021-11-24	2022-01-05
3004	WK03	2021 Survey - Waikato Maize	Persicaria maculosa	NICOSULFURON	7	0	0	Susceptible	2021-11-04	2021-11-24
3162	BP05	2021 Survey - Bay of Plenty Maize	Persicaria maculosa	NICOSULFURON	2	0	0	Susceptible	2021-11-04	2021-11-24	2022-01-05
2588	WK09	2021 Survey - Waikato Maize	Persicaria maculosa	NICOSULFURON	3	0	0	Susceptible	2021-11-08	2021-11-29	2022-01-05
2589	WK09	2021 Survey - Waikato Maize	Persicaria maculosa	NICOSULFURON	9	0	0	Susceptible	2021-11-08	2021-11-29	2022-01-05
2590	WK09	2021 Survey - Waikato Maize	Persicaria maculosa	NICOSULFURON	8	0	0	Susceptible	2021-11-08	2021-11-29	2022-01-05
2591	WK09	2021 Survey - Waikato Maize	Persicaria maculosa	NICOSULFURON	4	0	0	Susceptible	2021-11-08	2021-11-29	2022-01-05
2592	WK09	2021 Survey - Waikato Maize	Persicaria maculosa	NICOSULFURON	4	0	0	Susceptible	2021-11-08	2021-11-29	2022-01-05
2593	WK09	2021 Survey - Waikato Maize	Persicaria maculosa	NICOSULFURON	7	0	0	Susceptible	2021-11-05	2021-11-24	2022-01-05
2594	WK09	2021 Survey - Waikato Maize	Persicaria maculosa	NICOSULFURON	0	0		Susceptible	2021-11-05	2021-11-24	2022-01-05
2595	WK09	2021 Survey - Waikato Maize	Persicaria maculosa	NICOSULFURON	5	0	0	Susceptible	2021-11-08	2021-11-29	2022-01-05
2596	WK09	2021 Survey - Waikato Maize	Persicaria maculosa	NICOSULFURON	13	0	0	Susceptible	2021-11-04	2021-11-24	2022-01-05
3046	BP08	2021 Survey - Bay of Plenty Maize	Persicaria maculosa	NICOSULFURON	4	0	0	Susceptible	2021-11-05		2022-01-05
3048	BP08	2021 Survey - Bay of Plenty Maize	Persicaria maculosa	NICOSULFURON	7	0	0	Susceptible	2021-11-04
2743	WK13	2021 Survey - Waikato Maize	Persicaria maculosa	NICOSULFURON	4	0	0	Susceptible	2021-11-05	2021-11-24	2022-01-05
2744	WK13	2021 Survey - Waikato Maize	Persicaria maculosa	NICOSULFURON	8	0	0	Susceptible	2021-11-05	2021-11-24	2021-12-21
2745	WK13	2021 Survey - Waikato Maize	Persicaria maculosa	NICOSULFURON	1	0	0	Susceptible	2021-11-05		2022-01-05
3118	WK15	2021 Survey - Waikato Maize	Persicaria maculosa	NICOSULFURON	6	0	0	Susceptible	2021-11-05		2022-01-05
3119	WK15	2021 Survey - Waikato Maize	Persicaria maculosa	NICOSULFURON	9	0	0	Susceptible	2021-11-05	2021-11-24	2021-12-21
3120	WK15	2021 Survey - Waikato Maize	Persicaria maculosa	NICOSULFURON	13	0	0	Susceptible	2021-11-04	2021-11-24	2022-01-05
3121	WK15	2021 Survey - Waikato Maize	Persicaria maculosa	NICOSULFURON	10	0	0	Susceptible	2021-11-04	2021-11-24	2022-01-05
3122	WK15	2021 Survey - Waikato Maize	Persicaria maculosa	NICOSULFURON	5	0	0	Susceptible	2021-11-05	2021-11-24	2022-01-05
2516	WK16	2021 Survey - Waikato Maize	Persicaria maculosa	NICOSULFURON	6	0	0	Susceptible	2021-11-04	2021-11-24	2022-01-05
2952	WK23	2021 Survey - Waikato Maize	Persicaria maculosa	NICOSULFURON	2	0	0	Susceptible	2021-11-04	2021-11-24
2636	WK26	2021 Survey - Waikato Maize	Persicaria maculosa	NICOSULFURON	0	0		NA	2021-11-04	2021-11-24	2022-01-05
2612	WK28	2021 Survey - Waikato Maize	Persicaria maculosa	NICOSULFURON	6	0	0	Susceptible	2021-11-04	2021-11-24	2022-01-05
2613	WK28	2021 Survey - Waikato Maize	Persicaria maculosa	NICOSULFURON	0	0		NA	2021-11-04	2021-11-24	2022-01-05
2615	WK28	2021 Survey - Waikato Maize	Persicaria maculosa	NICOSULFURON	10	0	0	Susceptible	2021-11-04	2021-11-24	2022-01-05
2868	WK30	2021 Survey - Waikato Maize	Persicaria maculosa	NICOSULFURON	0	0		NA	2021-11-04	2021-11-24
2869	WK30	2021 Survey - Waikato Maize	Persicaria maculosa	NICOSULFURON	0	0		NA	2021-11-05	2021-11-24	2021-12-21
2551	WK31	2021 Survey - Waikato Maize	Persicaria maculosa	NICOSULFURON	10	0	0	Susceptible	2021-11-05	2021-11-24	2022-01-05
2552	WK31	2021 Survey - Waikato Maize	Persicaria maculosa	NICOSULFURON	7	0	0	Susceptible	2021-11-04	2021-11-24	2022-01-05
2572	WK32	2021 Survey - Waikato Maize	Persicaria maculosa	NICOSULFURON	6	0	0	Susceptible	2021-11-05	2021-11-24	2021-12-21
2573	WK32	2021 Survey - Waikato Maize	Persicaria maculosa	NICOSULFURON	9	0	0	Susceptible	2021-11-04	2021-11-24	2022-01-05
2574	WK32	2021 Survey - Waikato Maize	Persicaria maculosa	NICOSULFURON	13	0	0	Susceptible	2021-11-05	2021-11-24	2022-01-05
2575	WK32	2021 Survey - Waikato Maize	Persicaria maculosa	NICOSULFURON	10	0	0	Susceptible	2021-11-05	2021-11-24	2022-01-05
2932	WK33	2021 Survey - Waikato Maize	Persicaria maculosa	NICOSULFURON	0	0		NA	2021-11-04	2021-11-24
2513	WK36	2021 Survey - Waikato Maize	Persicaria maculosa	NICOSULFURON	6	0	0	Susceptible	2021-11-04	2021-11-24	2022-01-05
2514	WK36	2021 Survey - Waikato Maize	Persicaria maculosa	NICOSULFURON	13	0	0	Susceptible	2021-11-05	2021-11-24	2022-01-05
3277	BP01	2021 Survey - Bay of Plenty Maize	Persicaria spp.	ATRAZINE	7	0	0	Susceptible	2021-11-05	2021-11-24	2021-12-21
3278	BP01	2021 Survey - Bay of Plenty Maize	Persicaria spp.	ATRAZINE	2	0	0	Susceptible	2021-11-05	2021-11-24	2021-12-21
2858	WK01	2021 Survey - Waikato Maize	Persicaria spp.	ATRAZINE	2	0	0	Susceptible	2021-11-04	2021-11-24	2021-12-21
2859	WK01	2021 Survey - Waikato Maize	Persicaria spp.	ATRAZINE	0	0		NA	2021-11-04	2021-11-24	2021-12-21
2625	WK06	2021 Survey - Waikato Maize	Persicaria spp.	ATRAZINE	3	0	0	Susceptible	2021-11-05	2021-11-24	2021-12-21
2626	WK06	2021 Survey - Waikato Maize	Persicaria spp.	ATRAZINE	0	0		NA	2021-11-04	2021-11-24	2021-12-20
2849	WK10	2021 Survey - Waikato Maize	Persicaria spp.	ATRAZINE	2	0	0	Susceptible	2021-11-04		2021-12-21
2782	WK11	2021 Survey - Waikato Maize	Persicaria spp.	ATRAZINE	3	0	0	Susceptible	2021-11-08	2021-11-29	2021-12-20
2783	WK11	2021 Survey - Waikato Maize	Persicaria spp.	ATRAZINE	8	0	0	Susceptible	2021-11-08	2021-11-29	2021-12-20
2784	WK11	2021 Survey - Waikato Maize	Persicaria spp.	ATRAZINE	4	0	0	Susceptible	2021-11-05	2021-11-24	2021-12-21
2785	WK11	2021 Survey - Waikato Maize	Persicaria spp.	ATRAZINE	2	0	0	Susceptible	2021-11-05	2021-11-24	2021-12-21
2786	WK11	2021 Survey - Waikato Maize	Persicaria spp.	ATRAZINE	10	0	0	Susceptible	2021-11-05	2021-11-24	2021-12-21
2787	WK11	2021 Survey - Waikato Maize	Persicaria spp.	ATRAZINE	3	0	0	Susceptible	2021-11-04	2021-11-24	2022-01-05
3060	BP07	2021 Survey - Bay of Plenty Maize	Persicaria spp.	ATRAZINE	2	0	0	Susceptible	2021-11-05	2021-11-24	2021-12-21
3061	BP07	2021 Survey - Bay of Plenty Maize	Persicaria spp.	ATRAZINE	1	0	0	Susceptible	2021-11-04	2021-11-24	2021-12-21
3062	BP07	2021 Survey - Bay of Plenty Maize	Persicaria spp.	ATRAZINE	5	0	0	Susceptible	2021-11-05	2021-11-24	2021-12-21
3063	BP07	2021 Survey - Bay of Plenty Maize	Persicaria spp.	ATRAZINE	1	0	0	Susceptible	2021-11-08	2021-11-29	2021-12-20
3064	BP07	2021 Survey - Bay of Plenty Maize	Persicaria spp.	ATRAZINE	5	0	0	Susceptible	2021-11-08	2021-11-29	2021-12-20
2746	WK13	2021 Survey - Waikato Maize	Persicaria spp.	ATRAZINE	0	0		NA	2021-11-04	2021-11-24	2021-12-20
2980	WK14	2021 Survey - Waikato Maize	Persicaria spp.	ATRAZINE	3	0	0	Susceptible	2021-11-05	2021-11-24	2021-12-21
2981	WK14	2021 Survey - Waikato Maize	Persicaria spp.	ATRAZINE	6	0	0	Susceptible	2021-11-04	2021-11-24	2022-01-05
2984	WK14	2021 Survey - Waikato Maize	Persicaria spp.	ATRAZINE	6	0	0	Susceptible	2021-11-05	2021-11-24	2022-01-05
2985	WK14	2021 Survey - Waikato Maize	Persicaria spp.	ATRAZINE	2	0	0	Susceptible	2021-11-05	2021-11-24	2021-12-21
2896	WK17	2021 Survey - Waikato Maize	Persicaria spp.	ATRAZINE	3	0	0	Susceptible	2021-11-05		2022-01-05
2898	WK17	2021 Survey - Waikato Maize	Persicaria spp.	ATRAZINE	1	0	0	Susceptible	2021-11-04	2021-11-24	2021-12-20
2694	WK21	2021 Survey - Waikato Maize	Persicaria spp.	ATRAZINE	11	0	0	Susceptible	2021-11-08	2021-11-29	2021-12-20
2695	WK21	2021 Survey - Waikato Maize	Persicaria spp.	ATRAZINE	12	0	0	Susceptible	2021-11-05	2021-11-24	2022-01-05
2696	WK21	2021 Survey - Waikato Maize	Persicaria spp.	ATRAZINE	2	0	0	Susceptible	2021-11-08	2021-11-29	2021-12-20
2697	WK21	2021 Survey - Waikato Maize	Persicaria spp.	ATRAZINE	6	0	0	Susceptible	2021-11-08	2021-11-29	2021-12-20
2698	WK21	2021 Survey - Waikato Maize	Persicaria spp.	ATRAZINE	4	0	0	Susceptible	2021-11-05	2021-11-24	2021-12-21
2699	WK21	2021 Survey - Waikato Maize	Persicaria spp.	ATRAZINE	3	0	0	Susceptible	2021-11-04
2654	WK22	2021 Survey - Waikato Maize	Persicaria spp.	ATRAZINE	1	0	0	Susceptible	2021-11-05	2021-11-24	2021-12-21
2655	WK22	2021 Survey - Waikato Maize	Persicaria spp.	ATRAZINE	6	0	0	Susceptible	2021-11-08	2021-11-29	2021-12-20
2656	WK22	2021 Survey - Waikato Maize	Persicaria spp.	ATRAZINE	2	0	0	Susceptible	2021-11-04		2021-12-21
2657	WK22	2021 Survey - Waikato Maize	Persicaria spp.	ATRAZINE	4	0	0	Susceptible	2021-11-08	2021-11-29	2021-12-20
2658	WK22	2021 Survey - Waikato Maize	Persicaria spp.	ATRAZINE	8	0	0	Susceptible	2021-11-08	2021-11-29	2021-12-20
2659	WK22	2021 Survey - Waikato Maize	Persicaria spp.	ATRAZINE	3	0	0	Susceptible	2021-11-08	2021-11-29	2021-12-20
2660	WK22	2021 Survey - Waikato Maize	Persicaria spp.	ATRAZINE	1	0	0	Susceptible	2021-11-08	2021-11-29	2022-01-05
2661	WK22	2021 Survey - Waikato Maize	Persicaria spp.	ATRAZINE	5	0	0	Susceptible	2021-11-05	2021-11-24	2022-01-05
3209	BP13	2021 Survey - Bay of Plenty Maize	Persicaria spp.	ATRAZINE	7	0	0	Susceptible	2021-11-09	2021-11-29	2021-12-20
2810	WK29	2021 Survey - Waikato Maize	Persicaria spp.	ATRAZINE	3	0	0	Susceptible	2021-11-05	2021-11-24	2021-12-21
2811	WK29	2021 Survey - Waikato Maize	Persicaria spp.	ATRAZINE	6	0	0	Susceptible	2021-11-04
2548	WK31	2021 Survey - Waikato Maize	Persicaria spp.	ATRAZINE	5	0	0	Susceptible	2021-11-05	2021-11-24	2021-12-21
3076	WK34	2021 Survey - Waikato Maize	Persicaria spp.	ATRAZINE	5	0	0	Susceptible	2021-11-05	2021-11-24	2021-12-21
3077	WK34	2021 Survey - Waikato Maize	Persicaria spp.	ATRAZINE	8	0	0	Susceptible	2021-11-04	2021-11-24	2022-01-05
3277	BP01	2021 Survey - Bay of Plenty Maize	Persicaria spp.	DICAMBA	9	0	0	Susceptible	2021-11-05	2021-11-24	2021-12-21
3278	BP01	2021 Survey - Bay of Plenty Maize	Persicaria spp.	DICAMBA	0	0		NA	2021-11-05	2021-11-24	2021-12-21
2858	WK01	2021 Survey - Waikato Maize	Persicaria spp.	DICAMBA	1	0	0	Susceptible	2021-11-04	2021-11-24	2021-12-21
2859	WK01	2021 Survey - Waikato Maize	Persicaria spp.	DICAMBA	4	0	0	Susceptible	2021-11-04	2021-11-24	2021-12-21
2625	WK06	2021 Survey - Waikato Maize	Persicaria spp.	DICAMBA	0	0		NA	2021-11-05	2021-11-24	2021-12-21
2626	WK06	2021 Survey - Waikato Maize	Persicaria spp.	DICAMBA	1	0	0	Susceptible	2021-11-04	2021-11-24	2021-12-20
2849	WK10	2021 Survey - Waikato Maize	Persicaria spp.	DICAMBA	2	0	0	Susceptible	2021-11-04		2021-12-21
2782	WK11	2021 Survey - Waikato Maize	Persicaria spp.	DICAMBA	2	0	0	Susceptible	2021-11-08	2021-11-29	2021-12-29
2783	WK11	2021 Survey - Waikato Maize	Persicaria spp.	DICAMBA	10	0	0	Susceptible	2021-11-08	2021-11-29	2021-12-29
2784	WK11	2021 Survey - Waikato Maize	Persicaria spp.	DICAMBA	1	0	0	Susceptible	2021-11-05	2021-11-24	2021-12-29
2785	WK11	2021 Survey - Waikato Maize	Persicaria spp.	DICAMBA	1	0	0	Susceptible	2021-11-05	2021-11-24	2021-12-21
2786	WK11	2021 Survey - Waikato Maize	Persicaria spp.	DICAMBA	9	0	0	Susceptible	2021-11-05	2021-11-24	2021-12-21
2787	WK11	2021 Survey - Waikato Maize	Persicaria spp.	DICAMBA	5	0	0	Susceptible	2021-11-04	2021-11-24	2021-12-29
3060	BP07	2021 Survey - Bay of Plenty Maize	Persicaria spp.	DICAMBA	0	0		NA	2021-11-05	2021-11-24	2021-12-29
3061	BP07	2021 Survey - Bay of Plenty Maize	Persicaria spp.	DICAMBA	2	0	0	Susceptible	2021-11-04	2021-11-24	2021-12-21
3062	BP07	2021 Survey - Bay of Plenty Maize	Persicaria spp.	DICAMBA	7	0	0	Susceptible	2021-11-05	2021-11-24	2021-12-21
3063	BP07	2021 Survey - Bay of Plenty Maize	Persicaria spp.	DICAMBA	5	0	0	Susceptible	2021-11-08	2021-11-29	2021-12-29
3064	BP07	2021 Survey - Bay of Plenty Maize	Persicaria spp.	DICAMBA	11	0	0	Susceptible	2021-11-08	2021-11-29	2021-12-29
2746	WK13	2021 Survey - Waikato Maize	Persicaria spp.	DICAMBA	6	0	0	Susceptible	2021-11-04	2021-11-24	2021-12-20
2980	WK14	2021 Survey - Waikato Maize	Persicaria spp.	DICAMBA	5	0	0	Susceptible	2021-11-05	2021-11-24	2021-12-21
2981	WK14	2021 Survey - Waikato Maize	Persicaria spp.	DICAMBA	10	0	0	Susceptible	2021-11-04	2021-11-24	2021-12-29
2984	WK14	2021 Survey - Waikato Maize	Persicaria spp.	DICAMBA	6	0	0	Susceptible	2021-11-05	2021-11-24	2022-01-05
2985	WK14	2021 Survey - Waikato Maize	Persicaria spp.	DICAMBA	1	0	0	Susceptible	2021-11-05	2021-11-24	2021-12-21
2896	WK17	2021 Survey - Waikato Maize	Persicaria spp.	DICAMBA	7	0	0	Susceptible	2021-11-05		2022-01-05
2898	WK17	2021 Survey - Waikato Maize	Persicaria spp.	DICAMBA	4	0	0	Susceptible	2021-11-04	2021-11-24	2021-12-20
2694	WK21	2021 Survey - Waikato Maize	Persicaria spp.	DICAMBA	8	0	0	Susceptible	2021-11-08	2021-11-29	2021-12-29
2695	WK21	2021 Survey - Waikato Maize	Persicaria spp.	DICAMBA	12	0	0	Susceptible	2021-11-05	2021-11-24	2022-01-05
2696	WK21	2021 Survey - Waikato Maize	Persicaria spp.	DICAMBA	1	0	0	Susceptible	2021-11-08	2021-11-29	2021-12-29
2697	WK21	2021 Survey - Waikato Maize	Persicaria spp.	DICAMBA	6	0	0	Susceptible	2021-11-08	2021-11-29	2021-12-29
2698	WK21	2021 Survey - Waikato Maize	Persicaria spp.	DICAMBA	9	0	0	Susceptible	2021-11-05	2021-11-24	2021-12-21
2699	WK21	2021 Survey - Waikato Maize	Persicaria spp.	DICAMBA	9	0	0	Susceptible	2021-11-04
2654	WK22	2021 Survey - Waikato Maize	Persicaria spp.	DICAMBA	1	0	0	Susceptible	2021-11-05	2021-11-24	2021-12-21
2655	WK22	2021 Survey - Waikato Maize	Persicaria spp.	DICAMBA	4	0	0	Susceptible	2021-11-08	2021-11-29	2021-12-29
2656	WK22	2021 Survey - Waikato Maize	Persicaria spp.	DICAMBA	5	0	0	Susceptible	2021-11-04		2021-12-21
2657	WK22	2021 Survey - Waikato Maize	Persicaria spp.	DICAMBA	8	0	0	Susceptible	2021-11-08	2021-11-29	2021-12-29
2658	WK22	2021 Survey - Waikato Maize	Persicaria spp.	DICAMBA	7	0	0	Susceptible	2021-11-08	2021-11-29	2021-12-29
2659	WK22	2021 Survey - Waikato Maize	Persicaria spp.	DICAMBA	5	0	0	Susceptible	2021-11-08	2021-11-29	2021-12-29
2660	WK22	2021 Survey - Waikato Maize	Persicaria spp.	DICAMBA	4	0	0	Susceptible	2021-11-08	2021-11-29	2021-12-29
2661	WK22	2021 Survey - Waikato Maize	Persicaria spp.	DICAMBA	6	0	0	Susceptible	2021-11-05	2021-11-24	2022-01-05
3209	BP13	2021 Survey - Bay of Plenty Maize	Persicaria spp.	DICAMBA	9	0	0	Susceptible	2021-11-09	2021-11-29	2021-12-29
2810	WK29	2021 Survey - Waikato Maize	Persicaria spp.	DICAMBA	6	0	0	Susceptible	2021-11-05	2021-11-24	2021-12-21
2811	WK29	2021 Survey - Waikato Maize	Persicaria spp.	DICAMBA	7	0	0	Susceptible	2021-11-04
2548	WK31	2021 Survey - Waikato Maize	Persicaria spp.	DICAMBA	5	0	0	Susceptible	2021-11-05	2021-11-24	2021-12-21
3076	WK34	2021 Survey - Waikato Maize	Persicaria spp.	DICAMBA	3	0	0	Susceptible	2021-11-05	2021-11-24	2021-12-21
3077	WK34	2021 Survey - Waikato Maize	Persicaria spp.	DICAMBA	10	0	0	Susceptible	2021-11-04	2021-11-24	2021-12-29
3277	BP01	2021 Survey - Bay of Plenty Maize	Persicaria spp.	NICOSULFURON	2	0	0	Susceptible	2021-11-05	2021-11-24	2022-01-05
3278	BP01	2021 Survey - Bay of Plenty Maize	Persicaria spp.	NICOSULFURON	1	0	0	Susceptible	2021-11-05	2021-11-24	2021-12-21
2858	WK01	2021 Survey - Waikato Maize	Persicaria spp.	NICOSULFURON	3	0	0	Susceptible	2021-11-04	2021-11-24	2022-01-05
2859	WK01	2021 Survey - Waikato Maize	Persicaria spp.	NICOSULFURON	6	0	0	Susceptible	2021-11-04	2021-11-24	2022-01-05
2625	WK06	2021 Survey - Waikato Maize	Persicaria spp.	NICOSULFURON	2	0	0	Susceptible	2021-11-05	2021-11-24	2022-01-05
2626	WK06	2021 Survey - Waikato Maize	Persicaria spp.	NICOSULFURON	0	0		NA	2021-11-04	2021-11-24	2022-01-05
2849	WK10	2021 Survey - Waikato Maize	Persicaria spp.	NICOSULFURON	0	0		NA	2021-11-04		2022-01-05
2782	WK11	2021 Survey - Waikato Maize	Persicaria spp.	NICOSULFURON	5	0	0	Susceptible	2021-11-08	2021-11-29	2022-01-05
2783	WK11	2021 Survey - Waikato Maize	Persicaria spp.	NICOSULFURON	4	0	0	Susceptible	2021-11-08	2021-11-29	2022-01-05
2784	WK11	2021 Survey - Waikato Maize	Persicaria spp.	NICOSULFURON	4	0	0	Susceptible	2021-11-05	2021-11-24	2022-01-05
2785	WK11	2021 Survey - Waikato Maize	Persicaria spp.	NICOSULFURON	4	0	0	Susceptible	2021-11-05	2021-11-24	2022-01-05
2786	WK11	2021 Survey - Waikato Maize	Persicaria spp.	NICOSULFURON	7	0	0	Susceptible	2021-11-05	2021-11-24	2022-01-05
2787	WK11	2021 Survey - Waikato Maize	Persicaria spp.	NICOSULFURON	4	0	0	Susceptible	2021-11-04	2021-11-24	2022-01-05
3060	BP07	2021 Survey - Bay of Plenty Maize	Persicaria spp.	NICOSULFURON	3	0	0	Susceptible	2021-11-05	2021-11-24	2022-01-05
3061	BP07	2021 Survey - Bay of Plenty Maize	Persicaria spp.	NICOSULFURON	5	0	0	Susceptible	2021-11-04	2021-11-24	2022-01-05
3062	BP07	2021 Survey - Bay of Plenty Maize	Persicaria spp.	NICOSULFURON	3	0	0	Susceptible	2021-11-05	2021-11-24	2022-01-05
3063	BP07	2021 Survey - Bay of Plenty Maize	Persicaria spp.	NICOSULFURON	4	0	0	Susceptible	2021-11-08	2021-11-29	2022-01-05
3064	BP07	2021 Survey - Bay of Plenty Maize	Persicaria spp.	NICOSULFURON	12	0	0	Susceptible	2021-11-08	2021-11-29	2022-01-05
2746	WK13	2021 Survey - Waikato Maize	Persicaria spp.	NICOSULFURON	1	0	0	Susceptible	2021-11-04	2021-11-24	2022-01-05
2980	WK14	2021 Survey - Waikato Maize	Persicaria spp.	NICOSULFURON	2	0	0	Susceptible	2021-11-05	2021-11-24	2021-12-21
2981	WK14	2021 Survey - Waikato Maize	Persicaria spp.	NICOSULFURON	5	0	0	Susceptible	2021-11-04	2021-11-24	2022-01-05
2984	WK14	2021 Survey - Waikato Maize	Persicaria spp.	NICOSULFURON	4	0	0	Susceptible	2021-11-05	2021-11-24	2022-01-05
2985	WK14	2021 Survey - Waikato Maize	Persicaria spp.	NICOSULFURON	1	0	0	Susceptible	2021-11-05	2021-11-24	2022-01-05
2896	WK17	2021 Survey - Waikato Maize	Persicaria spp.	NICOSULFURON	6	0	0	Susceptible	2021-11-05		2022-01-05
2898	WK17	2021 Survey - Waikato Maize	Persicaria spp.	NICOSULFURON	5	0	0	Susceptible	2021-11-04	2021-11-24	2022-01-05
2694	WK21	2021 Survey - Waikato Maize	Persicaria spp.	NICOSULFURON	10	0	0	Susceptible	2021-11-08	2021-11-29	2022-01-05
2695	WK21	2021 Survey - Waikato Maize	Persicaria spp.	NICOSULFURON	6	0	0	Susceptible	2021-11-05	2021-11-24	2022-01-05
2696	WK21	2021 Survey - Waikato Maize	Persicaria spp.	NICOSULFURON	4	0	0	Susceptible	2021-11-08	2021-11-29	2022-01-05
2697	WK21	2021 Survey - Waikato Maize	Persicaria spp.	NICOSULFURON	5	0	0	Susceptible	2021-11-08	2021-11-29	2022-01-05
2698	WK21	2021 Survey - Waikato Maize	Persicaria spp.	NICOSULFURON	7	0	0	Susceptible	2021-11-05	2021-11-24	2022-01-05
2699	WK21	2021 Survey - Waikato Maize	Persicaria spp.	NICOSULFURON	8	0	0	Susceptible	2021-11-04
2654	WK22	2021 Survey - Waikato Maize	Persicaria spp.	NICOSULFURON	1	0	0	Susceptible	2021-11-05	2021-11-24	2021-12-21
2655	WK22	2021 Survey - Waikato Maize	Persicaria spp.	NICOSULFURON	3	0	0	Susceptible	2021-11-08	2021-11-29	2022-01-05
2656	WK22	2021 Survey - Waikato Maize	Persicaria spp.	NICOSULFURON	2	0	0	Susceptible	2021-11-04		2022-01-05
2657	WK22	2021 Survey - Waikato Maize	Persicaria spp.	NICOSULFURON	3	0	0	Susceptible	2021-11-08	2021-11-29	2022-01-05
2658	WK22	2021 Survey - Waikato Maize	Persicaria spp.	NICOSULFURON	2	0	0	Susceptible	2021-11-08	2021-11-29	2022-01-05
2659	WK22	2021 Survey - Waikato Maize	Persicaria spp.	NICOSULFURON	1	0	0	Susceptible	2021-11-08	2021-11-29	2022-01-05
2660	WK22	2021 Survey - Waikato Maize	Persicaria spp.	NICOSULFURON	7	0	0	Susceptible	2021-11-08	2021-11-29	2022-01-05
2661	WK22	2021 Survey - Waikato Maize	Persicaria spp.	NICOSULFURON	3	0	0	Susceptible	2021-11-05	2021-11-24	2022-01-05
3209	BP13	2021 Survey - Bay of Plenty Maize	Persicaria spp.	NICOSULFURON	1	0	0	Susceptible	2023-03-10	2023-03-29	2023-04-11
3209	BP13	2021 Survey - Bay of Plenty Maize	Persicaria spp.	NICOSULFURON	6	0	0	Susceptible	2021-11-09	2021-11-29	2022-01-05
2810	WK29	2021 Survey - Waikato Maize	Persicaria spp.	NICOSULFURON	2	0	0	Susceptible	2021-11-05	2021-11-24	2022-01-05
2811	WK29	2021 Survey - Waikato Maize	Persicaria spp.	NICOSULFURON	3	0	0	Susceptible	2021-11-04
2548	WK31	2021 Survey - Waikato Maize	Persicaria spp.	NICOSULFURON	6	0	0	Susceptible	2021-11-05	2021-11-24	2022-01-05
3076	WK34	2021 Survey - Waikato Maize	Persicaria spp.	NICOSULFURON	7	0	0	Susceptible	2021-11-05	2021-11-24	2022-01-05
3077	WK34	2021 Survey - Waikato Maize	Persicaria spp.	NICOSULFURON	10	0	0	Susceptible	2021-11-04	2021-11-24	2022-01-05
3209	BP13	2021 Survey - Bay of Plenty Maize	Persicaria spp.	Topramezone	0	0		NA	2023-03-10	2023-03-29	2023-04-11
3253	BP01	2021 Survey - Bay of Plenty Maize	Setaria pumila	NICOSULFURON	0	0		NA	2023-03-08	2023-03-28	2023-04-11
3007	WK03	2021 Survey - Waikato Maize	Setaria pumila	NICOSULFURON	12	0	0	Susceptible	2023-03-07	2023-03-28	2023-04-11
3008	WK03	2021 Survey - Waikato Maize	Setaria pumila	NICOSULFURON	3	0	0	Susceptible	2023-03-07	2023-03-28	2023-04-11
3010	WK03	2021 Survey - Waikato Maize	Setaria pumila	NICOSULFURON	4	0	0	Susceptible	2023-03-07	2023-03-28	2023-04-11
2846	WK10	2021 Survey - Waikato Maize	Setaria pumila	NICOSULFURON	2	0	0	Susceptible	2023-03-08	2023-03-28	2023-04-11
2847	WK10	2021 Survey - Waikato Maize	Setaria pumila	NICOSULFURON	9	0	0	Susceptible	2023-03-07	2023-03-28	2023-04-11
2970	WK14	2021 Survey - Waikato Maize	Setaria pumila	NICOSULFURON	4	0	0	Susceptible	2023-03-08	2023-03-28	2023-04-11
2971	WK14	2021 Survey - Waikato Maize	Setaria pumila	NICOSULFURON	0	0		NA	2023-03-08	2023-03-28	2023-04-11
2973	WK14	2021 Survey - Waikato Maize	Setaria pumila	NICOSULFURON	3	0	0	Susceptible	2023-03-08	2023-03-28	2023-04-11
2974	WK14	2021 Survey - Waikato Maize	Setaria pumila	NICOSULFURON	2	0	0	Susceptible	2023-03-08	2023-03-28	2023-04-11
2975	WK14	2021 Survey - Waikato Maize	Setaria pumila	NICOSULFURON	5	0	0	Susceptible	2023-03-08	2023-03-28	2023-04-11
2976	WK14	2021 Survey - Waikato Maize	Setaria pumila	NICOSULFURON	5	0	0	Susceptible	2023-03-08	2023-03-28	2023-04-11
2977	WK14	2021 Survey - Waikato Maize	Setaria pumila	NICOSULFURON	7	0	0	Susceptible	2023-03-07	2023-03-28	2023-04-11
2907	WK17	2021 Survey - Waikato Maize	Setaria pumila	NICOSULFURON	4	0	0	Susceptible	2023-03-08	2023-03-28	2023-04-11
2881	WK18	2021 Survey - Waikato Maize	Setaria pumila	NICOSULFURON	9	0	0	Susceptible	2023-03-08	2023-03-28	2023-04-11
2884	WK18	2021 Survey - Waikato Maize	Setaria pumila	NICOSULFURON	7	0	0	Susceptible	2023-03-07	2023-03-28	2023-04-11
2723	WK19	2021 Survey - Waikato Maize	Setaria pumila	NICOSULFURON	7	0	0	Susceptible	2023-03-07	2023-03-28	2023-04-11
2724	WK19	2021 Survey - Waikato Maize	Setaria pumila	NICOSULFURON	3	0	0	Susceptible	2023-03-07	2023-03-28	2023-04-11
2725	WK19	2021 Survey - Waikato Maize	Setaria pumila	NICOSULFURON	10	0	0	Susceptible	2023-03-07	2023-03-28	2023-04-11
2726	WK19	2021 Survey - Waikato Maize	Setaria pumila	NICOSULFURON	9	0	0	Susceptible	2023-03-07	2023-03-28	2023-04-11
2675	WK21	2021 Survey - Waikato Maize	Setaria pumila	NICOSULFURON	8	0	0	Susceptible	2023-03-07	2023-03-28	2023-04-11
2648	WK22	2021 Survey - Waikato Maize	Setaria pumila	NICOSULFURON	10	0	0	Susceptible	2023-03-07	2023-03-28	2023-04-11
2649	WK22	2021 Survey - Waikato Maize	Setaria pumila	NICOSULFURON	12	0	0	Susceptible	2023-03-07	2023-03-28	2023-04-11
2650	WK22	2021 Survey - Waikato Maize	Setaria pumila	NICOSULFURON	12	0	0	Susceptible	2023-03-07	2023-03-28	2023-04-11
2957	WK23	2021 Survey - Waikato Maize	Setaria pumila	NICOSULFURON	4	0	0	Susceptible	2023-03-07	2023-03-28	2023-04-11
2641	WK26	2021 Survey - Waikato Maize	Setaria pumila	NICOSULFURON	3	0	0	Susceptible	2023-03-08	2023-03-28	2023-04-11
2642	WK26	2021 Survey - Waikato Maize	Setaria pumila	NICOSULFURON	0	0		NA	2023-03-08	2023-03-28	2023-04-11
2643	WK26	2021 Survey - Waikato Maize	Setaria pumila	NICOSULFURON	4	0	0	Susceptible	2023-03-07	2023-03-28	2023-04-11
2644	WK26	2021 Survey - Waikato Maize	Setaria pumila	NICOSULFURON	1	0	0	Susceptible	2023-03-08	2023-03-28	2023-04-11
2645	WK26	2021 Survey - Waikato Maize	Setaria pumila	NICOSULFURON	0	0		NA	2023-03-07	2023-03-28	2023-04-11
3184	BP10	2021 Survey - Bay of Plenty Maize	Setaria pumila	NICOSULFURON	0	0		NA	2023-03-08	2023-03-28	2023-04-11
3253	BP01	2021 Survey - Bay of Plenty Maize	Setaria pumila	Topramezone	0	0		NA	2023-03-08	2023-03-28	2023-04-11
3007	WK03	2021 Survey - Waikato Maize	Setaria pumila	Topramezone	7	0	0	Susceptible	2023-03-07	2023-03-28	2023-04-11
3008	WK03	2021 Survey - Waikato Maize	Setaria pumila	Topramezone	2	0	0	Susceptible	2023-03-07	2023-03-28	2023-04-11
3010	WK03	2021 Survey - Waikato Maize	Setaria pumila	Topramezone	4	0	0	Susceptible	2023-03-07	2023-03-28	2023-04-11
2846	WK10	2021 Survey - Waikato Maize	Setaria pumila	Topramezone	2	0	0	Susceptible	2023-03-08	2023-03-28	2023-04-11
2847	WK10	2021 Survey - Waikato Maize	Setaria pumila	Topramezone	7	0	0	Susceptible	2023-03-07	2023-03-28	2023-04-11
2970	WK14	2021 Survey - Waikato Maize	Setaria pumila	Topramezone	5	0	0	Susceptible	2023-03-08	2023-03-28	2023-04-11
2971	WK14	2021 Survey - Waikato Maize	Setaria pumila	Topramezone	2	0	0	Susceptible	2023-03-08	2023-03-28	2023-04-11
2973	WK14	2021 Survey - Waikato Maize	Setaria pumila	Topramezone	5	0	0	Susceptible	2023-03-08	2023-03-28	2023-04-11
2974	WK14	2021 Survey - Waikato Maize	Setaria pumila	Topramezone	1	0	0	Susceptible	2023-03-08	2023-03-28	2023-04-11
2975	WK14	2021 Survey - Waikato Maize	Setaria pumila	Topramezone	9	0	0	Susceptible	2023-03-08	2023-03-28	2023-04-11
2976	WK14	2021 Survey - Waikato Maize	Setaria pumila	Topramezone	4	0	0	Susceptible	2023-03-08	2023-03-28	2023-04-11
2977	WK14	2021 Survey - Waikato Maize	Setaria pumila	Topramezone	5	0	0	Susceptible	2023-03-07	2023-03-28	2023-04-11
2907	WK17	2021 Survey - Waikato Maize	Setaria pumila	Topramezone	7	0	0	Susceptible	2023-03-08	2023-03-28	2023-04-11
2881	WK18	2021 Survey - Waikato Maize	Setaria pumila	Topramezone	9	0	0	Susceptible	2023-03-08	2023-03-28	2023-04-11
2884	WK18	2021 Survey - Waikato Maize	Setaria pumila	Topramezone	12	0	0	Susceptible	2023-03-07	2023-03-28	2023-04-11
2723	WK19	2021 Survey - Waikato Maize	Setaria pumila	Topramezone	6	0	0	Susceptible	2023-03-07	2023-03-28	2023-04-11
2724	WK19	2021 Survey - Waikato Maize	Setaria pumila	Topramezone	5	0	0	Susceptible	2023-03-07	2023-03-28	2023-04-11
2725	WK19	2021 Survey - Waikato Maize	Setaria pumila	Topramezone	6	0	0	Susceptible	2023-03-07	2023-03-28	2023-04-11
2726	WK19	2021 Survey - Waikato Maize	Setaria pumila	Topramezone	5	0	0	Susceptible	2023-03-07	2023-03-28	2023-04-11
2675	WK21	2021 Survey - Waikato Maize	Setaria pumila	Topramezone	4	0	0	Susceptible	2023-03-07	2023-03-28	2023-04-11
2648	WK22	2021 Survey - Waikato Maize	Setaria pumila	Topramezone	2	0	0	Susceptible	2023-03-07	2023-03-28	2023-04-11
2649	WK22	2021 Survey - Waikato Maize	Setaria pumila	Topramezone	12	0	0	Susceptible	2023-03-07	2023-03-28	2023-04-11
2650	WK22	2021 Survey - Waikato Maize	Setaria pumila	Topramezone	7	0	0	Susceptible	2023-03-07	2023-03-28	2023-04-11
2957	WK23	2021 Survey - Waikato Maize	Setaria pumila	Topramezone	4	0	0	Susceptible	2023-03-07	2023-03-28	2023-04-11
2641	WK26	2021 Survey - Waikato Maize	Setaria pumila	Topramezone	1	0	0	Susceptible	2023-03-08	2023-03-28	2023-04-11
2642	WK26	2021 Survey - Waikato Maize	Setaria pumila	Topramezone	1	0	0	Susceptible	2023-03-08	2023-03-28	2023-04-11
2643	WK26	2021 Survey - Waikato Maize	Setaria pumila	Topramezone	1	0	0	Susceptible	2023-03-07	2023-03-28	2023-04-11
2644	WK26	2021 Survey - Waikato Maize	Setaria pumila	Topramezone	2	0	0	Susceptible	2023-03-08	2023-03-28	2023-04-11
2645	WK26	2021 Survey - Waikato Maize	Setaria pumila	Topramezone	2	0	0	Susceptible	2023-03-07	2023-03-28	2023-04-11
3184	BP10	2021 Survey - Bay of Plenty Maize	Setaria pumila	Topramezone	1	0	0	Susceptible	2023-03-08	2023-03-28	2023-04-11
4818	HB03	2022 Survey - Hawkes Bay	Setaria verticillata	NICOSULFURON	0	0		NA	2023-03-03		2023-03-31
4644	HB11	2022 Survey - Hawkes Bay	Setaria verticillata	NICOSULFURON	0	0		NA	2023-03-03		2023-04-17
2667	WK27	2021 Survey - Waikato Maize	Setaria verticillata	NICOSULFURON	0	0		NA	2023-03-03		2023-04-17
2669	WK27	2021 Survey - Waikato Maize	Setaria verticillata	NICOSULFURON	0	0		NA	2023-03-03		2023-04-17
2670	WK27	2021 Survey - Waikato Maize	Setaria verticillata	NICOSULFURON	13	0	0	Susceptible	2023-03-07	2023-03-28	2023-04-11
2672	WK27	2021 Survey - Waikato Maize	Setaria verticillata	NICOSULFURON	4	0	0	Susceptible	2023-03-03		2023-04-17
2674	WK27	2021 Survey - Waikato Maize	Setaria verticillata	NICOSULFURON	5	0	0	Susceptible	2023-03-03		2023-03-31
3239	BP15	2021 Survey - Bay of Plenty Maize	Setaria verticillata	NICOSULFURON	3	0	0	Susceptible	2023-03-03		2023-03-31
4670	HB02	2022 Survey - Hawkes Bay	Amaranthus powellii	NICOSULFURON	0	0		NA	2022-11-17	2022-11-29	2022-12-12
4665	HB02	2022 Survey - Hawkes Bay	Echinochloa crus-galli	NICOSULFURON	6	0	0	Susceptible	2023-01-10	2023-02-01	2023-02-15
4818	HB03	2022 Survey - Hawkes Bay	Setaria verticillata	Topramezone	0	0		NA	2023-03-03		2023-03-31
4644	HB11	2022 Survey - Hawkes Bay	Setaria verticillata	Topramezone	2	0	0	Susceptible	2023-03-03		2023-04-17
2667	WK27	2021 Survey - Waikato Maize	Setaria verticillata	Topramezone	0	0		NA	2023-03-03		2023-04-17
2669	WK27	2021 Survey - Waikato Maize	Setaria verticillata	Topramezone	0	0		NA	2023-03-03		2023-04-17
2670	WK27	2021 Survey - Waikato Maize	Setaria verticillata	Topramezone	9	0	0	Susceptible	2023-03-07	2023-03-28	2023-04-11
2672	WK27	2021 Survey - Waikato Maize	Setaria verticillata	Topramezone	0	0		NA	2023-03-03		2023-04-17
2674	WK27	2021 Survey - Waikato Maize	Setaria verticillata	Topramezone	0	0		NA	2023-03-03		2023-03-31
3239	BP15	2021 Survey - Bay of Plenty Maize	Setaria verticillata	Topramezone	4	0	0	Susceptible	2023-03-03		2023-03-31
4665	HB02	2022 Survey - Hawkes Bay	Echinochloa crus-galli	Topramezone	6	0	0	Susceptible	2023-01-10	2023-02-01	2023-02-15
4663	HB02	2022 Survey - Hawkes Bay	Setaria verticillata	NICOSULFURON	0	0		NA	2023-03-03		2023-03-31
2903	WK17	2021 Survey - Waikato Maize	Solanum americanum	ATRAZINE	18	0	0	Susceptible	2023-06-15	2023-07-18	2023-07-25
2560	WK32	2021 Survey - Waikato Maize	Solanum americanum	ATRAZINE	15	0	0	Susceptible	2023-06-16	2023-07-18	2023-07-25
2903	WK17	2021 Survey - Waikato Maize	Solanum americanum	DICAMBA	14	0	0	Susceptible	2023-06-15	2023-07-18	2023-07-25
2560	WK32	2021 Survey - Waikato Maize	Solanum americanum	DICAMBA	17	0	0	Susceptible	2023-06-16	2023-07-18	2023-07-25
2903	WK17	2021 Survey - Waikato Maize	Solanum americanum	NICOSULFURON	17	0	0	Susceptible	2023-06-15	2023-07-18	2023-07-25
2560	WK32	2021 Survey - Waikato Maize	Solanum americanum	NICOSULFURON	16	0	0	Susceptible	2023-06-16	2023-07-18	2023-07-25
3264	BP01	2021 Survey - Bay of Plenty Maize	Solanum nigrum	ATRAZINE	0	0		NA	2023-06-15	2023-07-18	2023-07-25
3265	BP01	2021 Survey - Bay of Plenty Maize	Solanum nigrum	ATRAZINE	0	0		NA	2023-06-15	2023-07-18	2023-07-25
3266	BP01	2021 Survey - Bay of Plenty Maize	Solanum nigrum	ATRAZINE	0	0		NA	2023-06-16	2023-07-18	2023-07-25
2995	WK03	2021 Survey - Waikato Maize	Solanum nigrum	ATRAZINE	0	0		NA	2023-06-16	2023-07-18	2023-07-25
4664	HB02	2022 Survey - Hawkes Bay	Setaria verticillata	NICOSULFURON	2	0	0	Susceptible	2023-03-03		2023-04-17
2765	WK11	2021 Survey - Waikato Maize	Solanum nigrum	ATRAZINE	1	0	0	Susceptible	2023-06-16	2023-07-18
2766	WK11	2021 Survey - Waikato Maize	Solanum nigrum	ATRAZINE	0	0		NA	2023-06-15	2023-07-18	2023-07-25
2767	WK11	2021 Survey - Waikato Maize	Solanum nigrum	ATRAZINE	0	0		NA	2023-06-15	2023-07-18	2023-07-25
2768	WK11	2021 Survey - Waikato Maize	Solanum nigrum	ATRAZINE	1	0	0	Susceptible	2023-06-16	2023-07-18	2023-07-25
2769	WK11	2021 Survey - Waikato Maize	Solanum nigrum	ATRAZINE	0	0		NA	2023-06-16	2023-07-18	2023-07-25
2770	WK11	2021 Survey - Waikato Maize	Solanum nigrum	ATRAZINE	1	0	0	Susceptible	2023-06-16	2023-07-18
2771	WK11	2021 Survey - Waikato Maize	Solanum nigrum	ATRAZINE	1	0	0	Susceptible	2023-06-15	2023-07-18	2023-07-25
2772	WK11	2021 Survey - Waikato Maize	Solanum nigrum	ATRAZINE	1	0	0	Susceptible	2023-06-16	2023-07-18	2023-07-25
2773	WK11	2021 Survey - Waikato Maize	Solanum nigrum	ATRAZINE	1	0	0	Susceptible	2023-06-15	2023-07-18	2023-07-25
3052	BP08	2021 Survey - Bay of Plenty Maize	Solanum nigrum	ATRAZINE	1	0	0	Susceptible	2023-06-16	2023-07-18	2023-07-25
3053	BP08	2021 Survey - Bay of Plenty Maize	Solanum nigrum	ATRAZINE	10	0	0	Susceptible	2023-06-16	2023-07-18
3054	BP08	2021 Survey - Bay of Plenty Maize	Solanum nigrum	ATRAZINE	7	0	0	Susceptible	2023-06-16	2023-07-18
3055	BP08	2021 Survey - Bay of Plenty Maize	Solanum nigrum	ATRAZINE	1	0	0	Susceptible	2023-06-16	2023-07-18
2603	WK28	2021 Survey - Waikato Maize	Solanum nigrum	ATRAZINE	8	0	0	Susceptible	2023-06-16	2023-07-18	2023-07-25
2558	WK32	2021 Survey - Waikato Maize	Solanum nigrum	ATRAZINE	0	0		NA	2023-06-16	2023-07-18	2023-07-25
2559	WK32	2021 Survey - Waikato Maize	Solanum nigrum	ATRAZINE	0	0		NA	2023-06-15	2023-07-18	2023-07-25
3264	BP01	2021 Survey - Bay of Plenty Maize	Solanum nigrum	DICAMBA	0	0		NA	2023-06-15	2023-07-18	2023-07-25
3265	BP01	2021 Survey - Bay of Plenty Maize	Solanum nigrum	DICAMBA	0	0		NA	2023-06-15	2023-07-18	2023-07-25
3266	BP01	2021 Survey - Bay of Plenty Maize	Solanum nigrum	DICAMBA	1	0	0	Susceptible	2023-06-16	2023-07-18	2023-07-25
2995	WK03	2021 Survey - Waikato Maize	Solanum nigrum	DICAMBA	1	0	0	Susceptible	2023-06-16	2023-07-18	2023-07-25
4663	HB02	2022 Survey - Hawkes Bay	Setaria verticillata	Topramezone	4	0	0	Susceptible	2023-03-03		2023-03-31
2765	WK11	2021 Survey - Waikato Maize	Solanum nigrum	DICAMBA	0	0		NA	2023-06-16	2023-07-18
2766	WK11	2021 Survey - Waikato Maize	Solanum nigrum	DICAMBA	1	0	0	Susceptible	2023-06-15	2023-07-18	2023-07-25
2767	WK11	2021 Survey - Waikato Maize	Solanum nigrum	DICAMBA	8	0	0	Susceptible	2023-06-15	2023-07-18	2023-07-25
2768	WK11	2021 Survey - Waikato Maize	Solanum nigrum	DICAMBA	7	0	0	Susceptible	2023-06-16	2023-07-18	2023-07-25
2769	WK11	2021 Survey - Waikato Maize	Solanum nigrum	DICAMBA	0	0		NA	2023-06-16	2023-07-18	2023-07-25
2770	WK11	2021 Survey - Waikato Maize	Solanum nigrum	DICAMBA	8	0	0	Susceptible	2023-06-16	2023-07-18
2771	WK11	2021 Survey - Waikato Maize	Solanum nigrum	DICAMBA	2	0	0	Susceptible	2023-06-15	2023-07-18	2023-07-25
2772	WK11	2021 Survey - Waikato Maize	Solanum nigrum	DICAMBA	1	0	0	Susceptible	2023-06-16	2023-07-18	2023-07-25
2773	WK11	2021 Survey - Waikato Maize	Solanum nigrum	DICAMBA	2	0	0	Susceptible	2023-06-15	2023-07-18	2023-07-25
3052	BP08	2021 Survey - Bay of Plenty Maize	Solanum nigrum	DICAMBA	3	0	0	Susceptible	2023-06-16	2023-07-18	2023-07-25
3053	BP08	2021 Survey - Bay of Plenty Maize	Solanum nigrum	DICAMBA	8	0	0	Susceptible	2023-06-16	2023-07-18	2023-07-25
3054	BP08	2021 Survey - Bay of Plenty Maize	Solanum nigrum	DICAMBA	11	0	0	Susceptible	2023-06-16	2023-07-18
3055	BP08	2021 Survey - Bay of Plenty Maize	Solanum nigrum	DICAMBA	5	0	0	Susceptible	2023-06-16	2023-07-18
2603	WK28	2021 Survey - Waikato Maize	Solanum nigrum	DICAMBA	9	0	0	Susceptible	2023-06-16	2023-07-18	2023-07-25
2558	WK32	2021 Survey - Waikato Maize	Solanum nigrum	DICAMBA	3	0	0	Susceptible	2023-06-16	2023-07-18	2023-07-25
2559	WK32	2021 Survey - Waikato Maize	Solanum nigrum	DICAMBA	1	0	0	Susceptible	2023-06-15	2023-07-18	2023-07-25
3264	BP01	2021 Survey - Bay of Plenty Maize	Solanum nigrum	NICOSULFURON	0	0		NA	2023-06-15	2023-07-18	2023-07-25
3265	BP01	2021 Survey - Bay of Plenty Maize	Solanum nigrum	NICOSULFURON	0	0		NA	2023-06-15	2023-07-18	2023-07-25
3266	BP01	2021 Survey - Bay of Plenty Maize	Solanum nigrum	NICOSULFURON	1	0	0	Susceptible	2023-06-16	2023-07-18	2023-07-25
2995	WK03	2021 Survey - Waikato Maize	Solanum nigrum	NICOSULFURON	1	0	0	Susceptible	2023-06-16	2023-07-18	2023-07-25
4664	HB02	2022 Survey - Hawkes Bay	Setaria verticillata	Topramezone	7	0	0	Susceptible	2023-03-03		2023-04-17
2765	WK11	2021 Survey - Waikato Maize	Solanum nigrum	NICOSULFURON	0	0		NA	2023-06-16	2023-07-18
2766	WK11	2021 Survey - Waikato Maize	Solanum nigrum	NICOSULFURON	0	0		NA	2023-06-15	2023-07-18	2023-07-25
2767	WK11	2021 Survey - Waikato Maize	Solanum nigrum	NICOSULFURON	2	0	0	Susceptible	2023-06-15	2023-07-18	2023-07-25
2768	WK11	2021 Survey - Waikato Maize	Solanum nigrum	NICOSULFURON	6	0	0	Susceptible	2023-06-16	2023-07-18	2023-07-25
2769	WK11	2021 Survey - Waikato Maize	Solanum nigrum	NICOSULFURON	0	0		NA	2023-06-16	2023-07-18	2023-07-25
2770	WK11	2021 Survey - Waikato Maize	Solanum nigrum	NICOSULFURON	5	0	0	Susceptible	2023-06-16	2023-07-18
2771	WK11	2021 Survey - Waikato Maize	Solanum nigrum	NICOSULFURON	1	0	0	Susceptible	2023-06-15	2023-07-18	2023-07-25
2772	WK11	2021 Survey - Waikato Maize	Solanum nigrum	NICOSULFURON	0	0		NA	2023-06-16	2023-07-18	2023-07-25
2773	WK11	2021 Survey - Waikato Maize	Solanum nigrum	NICOSULFURON	2	0	0	Susceptible	2023-06-15	2023-07-18	2023-07-25
3052	BP08	2021 Survey - Bay of Plenty Maize	Solanum nigrum	NICOSULFURON	2	0	0	Susceptible	2023-06-16	2023-07-18	2023-07-25
3053	BP08	2021 Survey - Bay of Plenty Maize	Solanum nigrum	NICOSULFURON	4	0	0	Susceptible	2023-06-16	2023-07-18	2023-07-25
3054	BP08	2021 Survey - Bay of Plenty Maize	Solanum nigrum	NICOSULFURON	13	0	0	Susceptible	2023-06-16	2023-07-18
3055	BP08	2021 Survey - Bay of Plenty Maize	Solanum nigrum	NICOSULFURON	3	0	0	Susceptible	2023-06-16	2023-07-18
2603	WK28	2021 Survey - Waikato Maize	Solanum nigrum	NICOSULFURON	11	0	0	Susceptible	2023-06-16	2023-07-18	2023-07-25
2558	WK32	2021 Survey - Waikato Maize	Solanum nigrum	NICOSULFURON	2	0	0	Susceptible	2023-06-16	2023-07-18	2023-07-25
2559	WK32	2021 Survey - Waikato Maize	Solanum nigrum	NICOSULFURON	0	0		NA	2023-06-15	2023-07-18	2023-07-25
